# Supplementary material for: Two-dimensional lead halide perovskite lateral homojunctions enabled by phase pinning
Source: Nat Commun. 2024 Apr 11;15:3164. doi: 10.1038/s41467-024-47406-1 (PMC11009245; doi:10.1038/s41467-024-47406-1)
Supplement: Supplementary file 3 — Source Data [file 41467_2024_47406_MOESM3_ESM.xlsx]

## Sheet: 1b
X	XEr±	Y	YEr±
temperature (K)		Pressure (GPa)
274	3	0
296		0.195	0.075
310		0.27	0.11
320		0.32	0.03
328		0.37	0.07
338		0.405	0.055
348		0.45	0.07
358		0.525	0.055
368		0.56	0.06

## Sheet: 2a
(BA)2PbI4, Normalized																						(BA0.73PA0.27)2PbI4, Normalized
Temperature (K) Raman Shift (cm-1)	78	93	108	123	138	153	168	183	198	213	228	243	258	273	288	303	318	333	348	363		Temperature (K) Raman Shift (cm-1)	78	93	108	123	138	153	168	183	198	213	228	243	258	273	288	303	318	333	348	363
-778.011	0.00359	0.00482	0.00409	0.0033	0.00365	0.00394	0.00449	0.00474	0.00589	0.00439	0.00401	0.00395	0.003	0.00221	0.01142	0.00304	0.00501	0.00396	0.00444	0.00168		-778.011	0.000946975	0.00376	0.00349	0.00159	0.00189	0.00117	0.00123	0.00374	0.000404598	0.0022	0.000799835	0.000570582	0.000211007	0.000115326	0.000326536	0.000919233	0.000303146	0.00208	0.000288706	0.000288528
-776.772	0.00367	0.00594	0.00512	0.00402	0.0047	0.00381	0.00577	0.00547	0.00629	0.00482	0.00457	0.00429	0.00343	0.00282	0.01352	0.0036	0.00524	0.00433	0.00414	0.00207		-776.772	0.00107	0.00394	0.00401	0.00184	0.00215	0.00138	0.0012	0.00474	0	0.00234	0.000658367	0.000570582	0.00025543	0.000178954	0.000316331	0.00135	0.000393558	0.00212	0.000455267	0.000459022
-775.532	0.00446	0.00542	0.00469	0.00362	0.0038	0.00453	0.0053	0.00547	0.00611	0.00505	0.00457	0.00387	0.00333	0.00286	0.01264	0.0033	0.00536	0.00494	0.00418	0.00182		-775.532	0.00119	0.00393	0.00372	0.00191	0.00242	0.00118	0.00128	0.00454	0.00052909	0.00218	0.00082704	0.000509008	0.00025543	0.000178954	0.000280617	0.00136	0.000249963	0.00214	4.44163e-05	0.000236069
-774.293	0.00443	0.00592	0.00475	0.0038	0.00418	0.00408	0.00497	0.00508	0.00578	0.00461	0.00408	0.00426	0.00313	0.00249	0.01269	0.00322	0.00541	0.00465	0.00436	0.00173		-774.293	0.00107	0.00399	0.00372	0.00185	0.00186	0.00126	0.00157	0.00515	0.000311229	0.00174	0.000603957	0.000591106	0.000229517	0.000103396	0.000290821	0.00157	0.000271236	0.0022	0.000288706	0.000472137
-773.054	0.00509	0.00558	0.00482	0.00371	0.00397	0.00414	0.00534	0.00527	0.00624	0.0049	0.00382	0.00431	0.00341	0.00267	0.01298	0.00324	0.00529	0.00439	0.00381	0.00183		-773.054	0.00115	0.00399	0.00355	0.00161	0.00224	0.00122	0.00138	0.00398	0.00060171	0.00223	0.000756306	0.000521323	0.000225815	0.000182931	0.00016837	0.000944418	0.000271236	0.00231	0.000233186	5.24597e-05
-771.816	0.00551	0.00521	0.00477	0.00358	0.00375	0.00437	0.00554	0.0051	0.00602	0.00492	0.00427	0.00416	0.0031	0.00249	0.012	0.00333	0.00552	0.00435	0.00386	0.00193		-771.816	0.000993452	0.00396	0.00361	0.00179	0.00188	0.00136	0.00134	0.00465	0.000560213	0.00207	0.000576751	0.000406386	0.000318362	0.000250536	0.000408169	0.00126	0.000377603	0.00184	0.000310914	0.000498367
-770.577	0.00561	0.00548	0.00519	0.00391	0.00408	0.00403	0.00504	0.00516	0.00604	0.00482	0.00441	0.00467	0.00372	0.00256	0.01357	0.00329	0.00616	0.00461	0.00429	0.00168		-770.577	0.00122	0.00405	0.00387	0.00186	0.00202	0.0017	0.00148	0.00477	0.000933687	0.0028	0.000761747	0.000603421	0.000418312	0.000230652	0.00043368	0.00147	0.00029251	0.00207	0.000444163	0.000760666
-769.339	0.00572	0.00532	0.00477	0.00374	0.00401	0.00394	0.00477	0.00485	0.00573	0.00499	0.00422	0.00407	0.00333	0.00279	0.01264	0.00313	0.00501	0.00474	0.00457	0.00196		-769.339	0.00106	0.00387	0.00341	0.00177	0.00208	0.00146	0.00128	0.00433	0.000477218	0.00223	0.000767188	0.000619841	0.000318362	0.000226675	0.000280617	0.00126	0.00032442	0.00184	0.000333122	0.000524597
-768.101	0.00571	0.00525	0.00461	0.00378	0.004	0.00409	0.00544	0.00535	0.00575	0.00476	0.00408	0.00407	0.00341	0.00252	0.01181	0.00351	0.0052	0.00439	0.00409	0.0019		-768.101	0.000952785	0.00408	0.00354	0.00184	0.00215	0.00129	0.00186	0.00589	0.000487592	0.00201	0.000582192	0.000500798	0.00023692	0.000151117	0.000290821	0.00112	0.000249963	0.00178	0.000410851	0.000104919
-766.863	0.00591	0.00512	0.00445	0.00374	0.00358	0.00399	0.00455	0.00493	0.00533	0.00429	0.00371	0.00383	0.00302	0.00249	0.01108	0.00264	0.00424	0.00402	0.00383	0.00165		-766.863	0.000917927	0.0037	0.00338	0.00165	0.00177	0.00106	0.00126	0.00415	0.000944062	0.00217	0.000739983	0.000472064	0.000329467	0.000326094	0.000510212	0.00142	0.000553109	0.00199	0.00059962	0.00093116
-765.626	0.00612	0.00546	0.00519	0.00366	0.00395	0.00422	0.00526	0.00554	0.00626	0.00554	0.00455	0.00405	0.00348	0.00264	0.01362	0.00354	0.0052	0.00404	0.00459	0.00183		-765.626	0.00114	0.00385	0.00355	0.00178	0.00235	0.00157	0.0017	0.00436	6.22458e-05	0.00199	0.000647485	0.000541847	0.000299852	0.000254513	0.000193881	0.00108	0.000308465	0.00193	0.000144353	0.000393448
-764.389	0.00606	0.00551	0.00445	0.00367	0.00391	0.00398	0.00495	0.00541	0.00533	0.00466	0.0042	0.00385	0.00325	0.00247	0.01249	0.00297	0.0048	0.00441	0.00368	0.00176		-764.389	0.000883069	0.00381	0.00387	0.00173	0.00227	0.00111	0.0012	0.00498	0.000757324	0.00241	0.000718219	0.0006691	0.000340573	0.000286327	0.000525518	0.0017	0.000510562	0.00201	0.000699557	0.000839355
-763.152	0.00629	0.00503	0.00462	0.00369	0.00355	0.00404	0.00441	0.0043	0.00551	0.00422	0.00367	0.00354	0.00325	0.00282	0.01176	0.00305	0.00503	0.00437	0.00403	0.00168		-763.152	0.00112	0.0037	0.003	0.00192	0.00173	0.00103	0.00158	0.00456	0.000580961	0.00207	0.000691014	0.000562372	0.000318362	0.000298257	0.000346944	0.00126	0.000340375	0.00201	0.000366435	0.000695091
-761.915	0.00628	0.00521	0.00475	0.00347	0.0039	0.00368	0.00528	0.00468	0.00555	0.00429	0.00382	0.00376	0.00282	0.00232	0.01098	0.00256	0.00447	0.00351	0.00366	0.00176		-761.915	0.000813353	0.00315	0.00342	0.00183	0.00199	0.00106	0.00111	0.00456	0.000280106	0.00188	0.000538664	0.000562372	0.000299852	0.000389722	0.000346944	0.00144	0.000329738	0.00197	0.000499684	0.00085247
-760.679	0.00636	0.00581	0.00461	0.00406	0.00391	0.00445	0.00485	0.00506	0.0056	0.00476	0.00466	0.00435	0.00325	0.00275	0.01254	0.00291	0.00531	0.00447	0.00414	0.00185		-760.679	0.00114	0.00445	0.0033	0.00169	0.00218	0.00146	0.00205	0.00501	0.00052909	0.00201	0.000696455	0.000406386	0.000410909	0.000226675	0.000311229	0.00137	0.000377603	0.00235	0.000521892	0.000813125
-759.442	0.00629	0.0054	0.00446	0.00377	0.00377	0.00458	0.00485	0.00508	0.00602	0.00478	0.00408	0.00421	0.0034	0.00282	0.01186	0.00299	0.00538	0.00461	0.00459	0.00188		-759.442	0.000883069	0.00405	0.00369	0.00175	0.0022	0.00124	0.00141	0.00462	0.000632833	0.0025	0.00082704	0.000697834	0.000288747	0.00027042	0.000178574	0.00113	0.000361648	0.00207	0.000322018	0.000642631
-758.206	0.00619	0.00514	0.00517	0.00325	0.00385	0.00386	0.0053	0.00552	0.00566	0.00441	0.00369	0.00424	0.00331	0.00244	0.01235	0.00376	0.0048	0.00402	0.00379	0.00157		-758.206	0.00105	0.00399	0.0035	0.00172	0.00229	0.00149	0.00141	0.00471	0.000736576	0.00182	0.000701896	0.000513113	0.000359082	0.000254513	0.000260208	0.0012	0.000382922	0.00176	9.99367e-05	0.000314758
-756.971	0.00644	0.00514	0.00474	0.00388	0.00367	0.00421	0.00485	0.00506	0.00589	0.00505	0.00475	0.00417	0.00277	0.00259	0.01078	0.00327	0.00489	0.00459	0.00405	0.00172		-756.971	0.000981833	0.00347	0.00354	0.0017	0.00244	0.00111	0.00155	0.00403	0.000259358	0.00212	0.000799835	0.000611631	0.000299852	0.000262466	0.000372455	0.00122	0.000430787	0.0021	0.000577412	0.000681976
-755.735	0.00625	0.00523	0.00427	0.00335	0.00348	0.00357	0.00434	0.00466	0.00553	0.0042	0.00387	0.00318	0.00275	0.00222	0.01127	0.00252	0.0051	0.0042	0.00362	0.00159		-755.735	0.00101	0.00352	0.00292	0.00165	0.00192	0.00107	0.000866762	0.00442	0.000622458	0.00279	0.000821599	0.000537743	0.00031466	0.000174977	0.000209187	0.00137	0.000345693	0.00153	0.000177665	0.000459022
-754.5	0.00648	0.00528	0.00477	0.00379	0.00398	0.00393	0.0053	0.00545	0.00538	0.00478	0.00396	0.00402	0.00332	0.00247	0.01288	0.00299	0.00435	0.00431	0.00396	0.00165		-754.5	0.00104	0.00352	0.00336	0.00196	0.00197	0.00136	0.00164	0.00471	0.000518715	0.00229	0.000701896	0.000595211	0.000162883	0.000266443	0.000183676	0.00084368	0.000276555	0.0018	4.44163e-05	0.000327873
-753.265	0.00657	0.00551	0.00504	0.00387	0.00443	0.00391	0.00516	0.00598	0.00618	0.00462	0.00473	0.00479	0.00348	0.00295	0.01215	0.00349	0.00543	0.00457	0.00448	0.00199		-753.265	0.0012	0.00425	0.00366	0.00204	0.0024	0.00172	0.00176	0.00524	0.000394224	0.00226	0.000631162	0.000566477	0.000248026	0.000198838	0.000204085	0.00136	0.000276555	0.00182	0.000322018	0.000839355
-752.03	0.00644	0.00579	0.00454	0.00349	0.00404	0.00412	0.00514	0.00518	0.00553	0.00468	0.00417	0.00435	0.00316	0.00261	0.01362	0.00343	0.00487	0.00429	0.0044	0.00178		-752.03	0.00112	0.00373	0.00355	0.0019	0.00228	0.00137	0.00149	0.00518	0.000352726	0.00222	0.000816158	0.000570582	0.000336871	0.000230652	0.000204085	0.00121	0.000281873	0.00193	0.000721765	0.000301643
-750.795	0.00657	0.00556	0.00538	0.00343	0.00367	0.00398	0.00562	0.00518	0.00575	0.00455	0.0041	0.00417	0.00306	0.0025	0.01259	0.00326	0.00545	0.00443	0.00399	0.00163		-750.795	0.00103	0.00388	0.00308	0.00181	0.00225	0.00157	0.00143	0.00489	0.000342352	0.00225	0.000886891	0.000492589	0.0001962	0.000178954	0.000198983	0.00115	0.000276555	0.00168	0	0.000459022
-749.561	0.00649	0.00558	0.00448	0.00361	0.00371	0.00388	0.00432	0.00518	0.00526	0.00476	0.00394	0.00392	0.003	0.00261	0.0121	0.00272	0.00449	0.00421	0.00388	0.00164		-749.561	0.000941165	0.00373	0.00365	0.00162	0.00222	0.00133	0.0017	0.00409	0.000456469	0.00242	0.000832481	0.000685519	0.000333169	0.000322118	0.000392863	0.00105	0.000351012	0.00205	0.000477475	0.000996734
-748.327	0.00635	0.00546	0.00438	0.00347	0.00367	0.00398	0.0053	0.00508	0.00544	0.00457	0.00433	0.00407	0.00302	0.0026	0.01157	0.00344	0.00501	0.004	0.00372	0.00158		-748.327	0.00111	0.00382	0.00352	0.00154	0.00224	0.0013	0.00172	0.00521	0.00067433	0.00231	0.00093042	0.000566477	0.000299852	0.000318141	0.000250004	0.00147	0.000335056	0.00184	0.000766181	0.000747551
-747.093	0.00637	0.00535	0.00441	0.00338	0.00416	0.00388	0.00469	0.00506	0.00564	0.00457	0.00401	0.00423	0.00337	0.0025	0.01225	0.00291	0.00487	0.00435	0.00399	0.00171		-747.093	0.000981833	0.00367	0.00286	0.00184	0.00202	0.00136	0.00132	0.00468	0.000726201	0.00207	0.000696455	0.000492589	0.000336871	0.000210768	0.000352046	0.000969602	0.000287191	0.00199	0.000277602	0.000550827
-745.859	0.00633	0.00507	0.00449	0.00394	0.00394	0.00401	0.00483	0.00527	0.00604	0.0047	0.00447	0.00435	0.00363	0.00264	0.01166	0.00297	0.00534	0.00431	0.00385	0.00188		-745.859	0.00114	0.00398	0.00366	0.00174	0.00238	0.00153	0.00113	0.00433	0.000518715	0.0021	0.000696455	0.000623946	0.000359082	0.000377792	0.000346944	0.00162	0.000404195	0.00172	0.000555204	0.00085247
-744.626	0.00631	0.00579	0.00464	0.00349	0.00394	0.00391	0.00526	0.0051	0.00589	0.00513	0.00401	0.00433	0.00317	0.00273	0.01191	0.00316	0.00538	0.00459	0.00403	0.00178		-744.626	0.0011	0.00391	0.00347	0.00178	0.00205	0.00126	0.00157	0.00439	0.000975185	0.0022	0.000652926	0.000570582	0.000333169	0.000230652	0.000408169	0.00136	0.000313783	0.00249	0.000144353	0.000616402
-743.393	0.00658	0.00535	0.00435	0.00353	0.00385	0.00386	0.00459	0.00522	0.00538	0.00472	0.0042	0.00431	0.00313	0.00251	0.01132	0.00286	0.00545	0.00429	0.00383	0.00198		-743.393	0.000877259	0.00379	0.003	0.00166	0.00245	0.00145	0.00167	0.00415	0.00021786	0.0025	0.000783511	0.000632155	0.000359082	0.000334048	0.000346944	0.00132	0.000351012	0.00205	0.000766181	0.000695091
-742.16	0.00662	0.00517	0.00466	0.00377	0.00374	0.00381	0.00534	0.00493	0.00531	0.00449	0.00434	0.00378	0.00309	0.00247	0.0123	0.00356	0.00447	0.00408	0.00392	0.00165		-742.16	0.00116	0.00361	0.00331	0.00184	0.0019	0.00132	0.00164	0.00539	0.000923313	0.00258	0.00067469	0.000509008	0.000322064	0.000238606	0.000275514	0.0013	0.000335056	0.00164	0.000188769	0.000642631
-740.927	0.00655	0.00599	0.00469	0.00374	0.004	0.0047	0.00566	0.00562	0.00606	0.0053	0.00413	0.00479	0.00309	0.00292	0.01357	0.00346	0.00559	0.00445	0.00438	0.00196		-740.927	0.00125	0.00396	0.00376	0.00184	0.00254	0.00144	0.0017	0.00586	0.000466844	0.00196	0.000718219	0.000529533	0.00035538	0.000218722	0.00036225	0.00141	0.00038824	0.00208	0.000699557	0.000498367
-739.695	0.00672	0.00542	0.00438	0.00367	0.00374	0.00376	0.00445	0.00485	0.00571	0.00435	0.00392	0.00393	0.00331	0.00253	0.01078	0.00307	0.00456	0.00406	0.00364	0.00178		-739.695	0.000912117	0.00375	0.00328	0.00168	0.00188	0.00131	0.00167	0.00398	5.18715e-05	0.00204	0.000707337	0.000492589	0.000273939	0.000262466	0.000357148	0.0011	0.000377603	0.00224	0.000410851	0.000970505
-738.463	0.00651	0.00539	0.00466	0.00314	0.00369	0.00426	0.00538	0.00506	0.0052	0.00453	0.00394	0.00387	0.00292	0.00253	0.01215	0.00289	0.00503	0.00355	0.00342	0.00173		-738.463	0.00101	0.0033	0.0033	0.00142	0.00202	0.00127	0.00138	0.00445	0.00074695	0.00218	0.000685572	0.000517218	0.000207305	0.000218722	0.000234697	0.00122	0.000297828	0.00145	0.000222082	0.000524597
-737.231	0.00672	0.00521	0.00419	0.00365	0.00345	0.00386	0.00455	0.00439	0.00502	0.00396	0.00427	0.00402	0.00339	0.00243	0.01157	0.0028	0.00456	0.00404	0.00385	0.0018		-737.231	0.000906307	0.00378	0.00325	0.0015	0.00203	0.00116	0.00157	0.00501	0.00089219	0.00217	0.000587634	0.000431015	0.000384996	0.000318141	0.000341842	0.00136	0.000377603	0.00218	0.000766181	0.000681976
-735.999	0.00667	0.00494	0.00432	0.00325	0.00375	0.00385	0.00441	0.0047	0.00518	0.00461	0.00373	0.00388	0.00274	0.00228	0.01049	0.00272	0.00449	0.00374	0.00379	0.00161		-735.999	0.00086564	0.0035	0.00309	0.00153	0.00179	0.00119	0.00154	0.00377	0.000300855	0.00283	0.000886891	0.00065268	0.000377592	0.000322118	0.000403067	0.00166	0.000489289	0.00233	0.000588516	0.000891815
-734.768	0.00667	0.00555	0.00491	0.00342	0.00381	0.00409	0.00493	0.00535	0.00571	0.00455	0.00424	0.00383	0.00337	0.00274	0.01298	0.00319	0.00459	0.0042	0.00436	0.0017		-734.768	0.00106	0.0039	0.00379	0.00202	0.00198	0.00131	0.00167	0.00521	0.000881816	0.00176	0.000478813	0.000525428	0.00029615	0.000186908	0.000234697	0.000894049	0.000223371	0.00172	9.99367e-05	0.000432793
-733.536	0.00646	0.00487	0.00403	0.00308	0.00385	0.00383	0.00432	0.00468	0.00502	0.00431	0.00357	0.00335	0.00271	0.00241	0.01132	0.00274	0.00473	0.00365	0.00377	0.00168		-733.536	0.000929546	0.00382	0.00289	0.00129	0.0018	0.000955628	0.00132	0.00486	0.000570587	0.00229	0.000772629	0.000582897	0.000370188	0.000338025	0.00043368	0.00139	0.000382922	0.0021	0.000866118	0.00101
-732.305	0.0067	0.0051	0.00446	0.00341	0.00361	0.00376	0.00483	0.00506	0.00515	0.00394	0.00383	0.00373	0.00282	0.00235	0.00986	0.00302	0.00424	0.00363	0.00353	0.00147		-732.305	0.000993452	0.00335	0.00292	0.00157	0.00173	0.00103	0.00141	0.00365	0.000715827	0.00228	0.00057131	0.000500798	0.000322064	0.000349955	0.000423476	0.00137	0.000425469	0.00212	0.000577412	0.000498367
-731.075	0.00642	0.0051	0.00493	0.00354	0.00411	0.00385	0.00508	0.00531	0.00564	0.00466	0.00387	0.00392	0.00322	0.00251	0.01279	0.00354	0.00461	0.00474	0.00396	0.00165		-731.075	0.00101	0.00382	0.00357	0.00166	0.00227	0.0015	0.00157	0.00509	0.000404598	0.00203	0.000533223	0.000550057	0.000307256	6.76049e-05	0.000250004	0.000818495	0.000345693	0.00174	0.000322018	0.000131149
-729.844	0.00652	0.00523	0.00469	0.00357	0.00381	0.0038	0.00499	0.0047	0.00531	0.00435	0.00445	0.00405	0.00349	0.00268	0.01181	0.00272	0.00583	0.00402	0.00398	0.00166		-729.844	0.00107	0.00384	0.00354	0.00183	0.00179	0.00138	0.00172	0.0048	0.000975185	0.00149	0.00057131	0.000537743	0.000248026	0.000218722	0.000188778	0.00127	0.000249963	0.00172	0.000133249	0.0008787
-728.614	0.00665	0.00525	0.00432	0.0033	0.00356	0.00331	0.00447	0.0046	0.00489	0.00437	0.00352	0.00388	0.00288	0.00205	0.01137	0.00264	0.00431	0.00396	0.00342	0.00145		-728.614	0.000871449	0.00341	0.00297	0.00156	0.00201	0.00113	0.00123	0.00424	0.000456469	0.00223	0.000821599	0.000562372	0.000344275	0.00014714	0.000209187	0.00127	0.00029251	0.00172	0.000355331	0.000419678
-727.384	0.0066	0.00572	0.00504	0.00378	0.00442	0.00406	0.0052	0.0055	0.0062	0.00494	0.00447	0.00446	0.00298	0.00279	0.01283	0.00344	0.00494	0.00482	0.00444	0.00188		-727.384	0.000999262	0.00399	0.00374	0.00193	0.00232	0.00134	0.00176	0.00595	0.000591335	0.00199	0.000658367	0.000455644	0.000381294	0.000230652	0.000321433	0.00101	0.000234008	0.00184	0.000288706	0.000406563
-726.154	0.00658	0.00558	0.00427	0.00351	0.00382	0.00408	0.0051	0.00522	0.00571	0.00451	0.00371	0.00383	0.00313	0.0026	0.01118	0.00344	0.00478	0.00433	0.00407	0.00199		-726.154	0.00105	0.00378	0.00347	0.00173	0.00231	0.00152	0.00143	0.00521	0.000539464	0.00187	0.000647485	0.000332497	0.000199902	0.000151117	0.000306127	0.00147	0.000287191	0.00151	0.000455267	0.000550827
-724.925	0.00639	0.00535	0.00499	0.0039	0.00378	0.0037	0.00524	0.00535	0.00591	0.00472	0.00415	0.00436	0.00314	0.00277	0.01342	0.003	0.00538	0.00453	0.00396	0.00175		-724.925	0.00105	0.00402	0.0035	0.00183	0.0021	0.00138	0.00166	0.00565	0.000269732	0.00177	0.000473371	0.000459749	0.000407207	0.00030621	0.000295923	0.0013	0.000398877	0.00235	0.000377539	0.000590172
-723.695	0.00674	0.00532	0.00496	0.00408	0.00444	0.0044	0.0053	0.0055	0.00609	0.00507	0.00466	0.00428	0.0037	0.0029	0.01288	0.00352	0.0051	0.0047	0.00453	0.0023		-723.695	0.00121	0.00411	0.00363	0.00183	0.00254	0.00182	0.00182	0.00539	0.000809196	0.00247	0.000767188	0.000603421	0.000251728	0.000286327	0.000540825	0.00115	0.000271236	0.00172	0.000388643	0.000865585
-722.466	0.00666	0.00606	0.0047	0.00337	0.00418	0.00409	0.00556	0.00539	0.00566	0.0048	0.00422	0.004	0.00332	0.00271	0.01283	0.00285	0.00524	0.00435	0.00436	0.0019		-722.466	0.000900498	0.0035	0.00379	0.00189	0.00203	0.00168	0.00149	0.00401	0.000352726	0.00223	0.000636603	0.000463854	0.000396101	0.00030621	0.000285719	0.00149	0.000393558	0.00243	0.000688453	0.00085247
-721.237	0.00675	0.00489	0.00441	0.00327	0.00359	0.00358	0.00424	0.0046	0.00544	0.00453	0.00401	0.00399	0.00322	0.00257	0.01093	0.00294	0.00487	0.00461	0.00381	0.00174		-721.237	0.000946975	0.00344	0.00297	0.00169	0.00195	0.00116	0.00123	0.00418	0.000912939	0.00207	0.000696455	0.000550057	0.000366486	0.00013521	0.000341842	0.00105	0.00029251	0.00124	0.000199873	0.000275413
-720.009	0.00667	0.00615	0.00538	0.00369	0.00398	0.00437	0.00514	0.00537	0.0058	0.00521	0.00431	0.00399	0.00314	0.0029	0.01322	0.00305	0.00485	0.00449	0.00444	0.00193		-720.009	0.0011	0.00446	0.00328	0.00183	0.00236	0.00145	0.00169	0.00501	0.000383849	0.00242	0.000816158	0.000574687	0.000299852	0.000151117	0.000270412	0.00107	0.000340375	0.00159	0.0005441	0.000354103
-718.78	0.00666	0.00525	0.00414	0.00337	0.00384	0.00386	0.00518	0.00474	0.00489	0.00472	0.00417	0.00436	0.00305	0.00273	0.012	0.00315	0.00506	0.00435	0.0037	0.0016		-718.78	0.00107	0.00359	0.00354	0.00159	0.00201	0.00157	0.00184	0.0056	0.000560213	0.00272	0.000685572	0.000545952	0.000303554	0.000274396	0.000372455	0.00123	0.000382922	0.00247	0.000732869	0.000537712
-717.552	0.00671	0.00461	0.00451	0.00333	0.00359	0.0036	0.00449	0.00489	0.00544	0.00408	0.0039	0.00354	0.00279	0.00216	0.01205	0.00271	0.00452	0.00406	0.00355	0.00165		-717.552	0.000935356	0.00335	0.00305	0.0018	0.00192	0.00122	0.00129	0.00442	0.000643207	0.00155	0.000582192	0.000353022	0.000248026	0.000266443	0.000250004	0.000969602	0.000164869	0.00178	0.000521892	0.000144264
-716.324	0.00688	0.00528	0.00469	0.00353	0.00372	0.00421	0.00461	0.0056	0.00511	0.00517	0.0042	0.00373	0.00356	0.00254	0.01215	0.00343	0.00531	0.00439	0.00394	0.0017		-716.324	0.00107	0.00398	0.00368	0.00157	0.00211	0.00159	0.00126	0.00501	0.000456469	0.00222	0.000603957	0.000484379	0.000307256	0.000266443	0.000188778	0.00108	0.000207416	0.00151	0.000166561	0.000800011
-715.097	0.00652	0.00553	0.00461	0.0035	0.00388	0.00399	0.0053	0.00568	0.00602	0.00462	0.00427	0.00416	0.00325	0.00281	0.01308	0.00337	0.0055	0.00457	0.00411	0.00183		-715.097	0.00119	0.00388	0.00357	0.00202	0.00207	0.00169	0.00184	0.00545	0.000663956	0.00233	0.000603957	0.000521323	0.000470139	0.000290303	0.000397965	0.00171	0.000494607	0.00229	0.000954951	0.000996734
-713.869	0.00683	0.00498	0.00417	0.00323	0.00368	0.00347	0.00467	0.0042	0.00482	0.00396	0.00332	0.00371	0.0031	0.00226	0.01235	0.00249	0.00407	0.00404	0.00414	0.00146		-713.869	0.000888878	0.00382	0.0032	0.0015	0.00181	0.00125	0.00137	0.00554	0.000591335	0.0022	0.000750865	0.000595211	0.000192498	0.000206792	0.000178574	0.00108	0.000196779	0.00172	0.000111041	0.000734436
-712.642	0.00634	0.00551	0.00512	0.0033	0.00375	0.00424	0.00516	0.0056	0.00578	0.00476	0.00401	0.00399	0.00325	0.00265	0.0124	0.00293	0.0051	0.0042	0.00374	0.00166		-712.642	0.00106	0.00379	0.00376	0.00175	0.00245	0.00166	0.00173	0.00498	0.000290481	0.0019	0.000669249	0.000422805	0.000384996	0.000226675	0.000357148	0.00118	0.00032442	0.00174	0.000588516	0.000222954
-711.415	0.00651	0.00535	0.00441	0.00399	0.0041	0.00404	0.00516	0.00464	0.00624	0.00435	0.00475	0.00448	0.00321	0.00249	0.0124	0.00293	0.00578	0.00408	0.00405	0.00173		-711.415	0.00114	0.00402	0.00322	0.00174	0.00177	0.00137	0.00201	0.00536	0.00081957	0.00229	0.000582192	0.000517218	0.00031466	0.000298257	0.000352046	0.00137	0.000414832	0.00155	0.000366435	0.000773781
-710.188	0.00688	0.00587	0.00517	0.00404	0.00391	0.00458	0.0053	0.00524	0.00589	0.00505	0.00413	0.00414	0.00376	0.0029	0.01191	0.00378	0.00529	0.00525	0.00429	0.00187		-710.188	0.00104	0.00404	0.00349	0.00175	0.00216	0.00171	0.00164	0.00509	0.000456469	0.00209	0.000691014	0.000455644	0.000262833	0.000198838	0.000372455	0.00131	0.000377603	0.00187	0.000399747	0.000734436
-708.962	0.00705	0.00579	0.00477	0.00377	0.00408	0.00417	0.00526	0.00524	0.00593	0.0049	0.00429	0.0039	0.00304	0.0029	0.01303	0.0034	0.0051	0.00412	0.00405	0.00192		-708.962	0.00107	0.00382	0.00372	0.00216	0.00203	0.00139	0.00173	0.0061	0.000477218	0.00263	0.000865127	0.000640365	0.00017769	0.000242582	0.000214289	0.000894049	0.000249963	0.00182	0.000277602	0.000472137
-707.736	0.00673	0.00537	0.00453	0.00355	0.00369	0.00416	0.00473	0.00489	0.00573	0.00433	0.00378	0.00436	0.00298	0.00228	0.01171	0.00304	0.00466	0.00425	0.00329	0.0017		-707.736	0.00101	0.00362	0.00327	0.00154	0.00195	0.00131	0.00189	0.00486	0.000653581	0.00225	0.000805276	0.000513113	0.000307256	0.000226675	0.000270412	0.00116	0.000425469	0.00193	0.000444163	0.000563942
-706.51	0.00686	0.00526	0.00438	0.00353	0.00385	0.00368	0.00459	0.00508	0.00551	0.00459	0.00374	0.00368	0.00318	0.00254	0.01157	0.00288	0.00456	0.00361	0.00394	0.0016		-706.51	0.000877259	0.00356	0.00295	0.00182	0.00179	0.00133	0.0014	0.00515	0.000466844	0.00215	0.000642044	0.000545952	0.000329467	0.000234629	0.000500008	0.0017	0.000297828	0.00168	0.000777285	0.000839355
-705.284	0.00672	0.00528	0.00437	0.00331	0.00372	0.00417	0.00463	0.00481	0.006	0.00488	0.00431	0.0038	0.00336	0.00281	0.01137	0.00329	0.00478	0.00423	0.00381	0.00153		-705.284	0.000952785	0.00375	0.00358	0.0015	0.00225	0.00133	0.00146	0.00545	0.000809196	0.00245	0.000707337	0.000619841	0.000303554	0.000155094	0.000224493	0.00127	0.000212734	0.00241	0.000532996	0.000655746
-704.058	0.00664	0.00512	0.0043	0.00327	0.00398	0.00363	0.00426	0.00447	0.00495	0.00402	0.00387	0.00364	0.00266	0.00242	0.01039	0.00274	0.00499	0.00404	0.00364	0.00168		-704.058	0.000900498	0.00368	0.00338	0.00142	0.0019	0.00109	0.00164	0.00439	0.000829944	0.00184	0.00062028	0.000509008	0.000218411	0.000202815	0.000224493	0.00125	0.000122322	0.00132	0.000233186	0.000301643
-702.833	0.0066	0.00478	0.00459	0.00304	0.0039	0.0036	0.00493	0.00522	0.00575	0.00445	0.00387	0.00407	0.00329	0.00232	0.01122	0.00285	0.00468	0.00398	0.00405	0.00158		-702.833	0.000970214	0.00358	0.00336	0.00175	0.00205	0.00168	0.00193	0.00445	0.000518715	0.00163	0.000554987	0.000459749	0.000307256	0.00013521	0.000163268	0.000969602	0.000366967	0.00184	0.000322018	0.000183609
-701.608	0.00693	0.00533	0.00438	0.00347	0.00355	0.00399	0.00441	0.0047	0.00553	0.00441	0.00374	0.00404	0.0029	0.00241	0.01157	0.00293	0.00466	0.00412	0.00388	0.00172		-701.608	0.00109	0.00373	0.00317	0.0017	0.00219	0.00159	0.00141	0.00492	0.000871442	0.00225	0.000805276	0.000673204	0.000399803	0.000401653	0.000438782	0.00154	0.00042015	0.00237	0.000721765	0.0008787
-700.383	0.00678	0.00525	0.00412	0.00365	0.00367	0.00409	0.00451	0.00554	0.00558	0.00443	0.00408	0.00383	0.00345	0.00259	0.01298	0.00305	0.00492	0.00439	0.00392	0.00183		-700.383	0.000999262	0.00378	0.00366	0.00148	0.00193	0.00151	0.0021	0.00495	0.000612084	0.00242	0.000614839	0.000480274	0.00035538	0.000274396	0.000260208	0.00106	0.000409513	0.00166	0.00084391	0.000472137
-699.159	0.00668	0.00521	0.00446	0.00304	0.00309	0.00332	0.00443	0.00478	0.005	0.00427	0.00341	0.00349	0.00278	0.00206	0.01054	0.00238	0.00405	0.00335	0.00375	0.00131		-699.159	0.000633253	0.00349	0.00265	0.00137	0.00201	0.000932032	0.00119	0.0043	0.000435721	0.00184	0.000527782	0.000488484	0.000307256	0.000206792	0.000214289	0.00136	0.000271236	0.00214	0.000333122	0.000603287
-697.934	0.00655	0.00562	0.00459	0.0038	0.0043	0.00414	0.00504	0.00554	0.00611	0.00503	0.00438	0.00457	0.00344	0.00291	0.01371	0.0031	0.00531	0.00433	0.00401	0.00175		-697.934	0.00119	0.00407	0.00368	0.00215	0.00206	0.00172	0.00208	0.00518	0.000508341	0.00187	0.000756306	0.000582897	0.000351679	0.00030621	0.000382659	0.00132	0.000345693	0.00189	0.000810598	0.000550827
-696.71	0.00658	0.00558	0.00498	0.00346	0.00364	0.00417	0.00475	0.00493	0.00593	0.00468	0.00399	0.0037	0.0031	0.00262	0.01283	0.00318	0.00496	0.00386	0.00411	0.00194		-696.71	0.000999262	0.00358	0.00377	0.00142	0.0021	0.00126	0.00186	0.00527	0.000539464	0.00209	0.000821599	0.000574687	0.000340573	0.000198838	0.000255106	0.00149	0.000409513	0.0017	0.000355331	0.000695091
-695.486	0.00641	0.00493	0.00425	0.00323	0.00359	0.003	0.00463	0.00489	0.00509	0.00459	0.00415	0.00383	0.00305	0.00233	0.01078	0.00297	0.00461	0.00396	0.00342	0.00158		-695.486	0.000970214	0.00361	0.00289	0.00155	0.00188	0.00133	0.00154	0.00465	0.000923313	0.00245	0.000832481	0.000574687	0.00035538	0.000254513	0.000341842	0.00164	0.000382922	0.00262	0.000821702	0.000616402
-694.263	0.00657	0.00509	0.00441	0.00325	0.00372	0.00393	0.00499	0.00441	0.0058	0.00451	0.0041	0.00411	0.00312	0.00271	0.01108	0.00274	0.00494	0.004	0.00394	0.00154		-694.263	0.00102	0.00338	0.00306	0.0016	0.0021	0.00129	0.00126	0.00548	0.000518715	0.00185	0.00062028	0.000504903	0.000244324	0.000206792	0.000270412	0.00112	0.000340375	0.00157	0.00029981	0.000708206
-693.039	0.00659	0.00482	0.00382	0.00298	0.00323	0.00322	0.0041	0.0046	0.00455	0.00396	0.00316	0.00335	0.00301	0.00215	0.01083	0.00263	0.0041	0.00378	0.0035	0.00141		-693.039	0.000888878	0.00309	0.00292	0.00133	0.00173	0.00113	0.00134	0.00427	0.00105	0.00304	0.000734542	0.000640365	0.000329467	0.000262466	0.000311229	0.000944418	0.000276555	0.00176	0.000577412	0.000524597
-691.816	0.00648	0.00509	0.00474	0.00349	0.00405	0.00434	0.00471	0.0052	0.0056	0.00457	0.0044	0.00387	0.00345	0.00247	0.01122	0.00299	0.00515	0.00435	0.00401	0.00156		-691.816	0.00103	0.00338	0.00312	0.00184	0.00235	0.00152	0.00144	0.00515	0.000114117	0.00236	0.000680131	0.000525428	0.000281343	0.000163047	0.000183676	0.00152	0.000239326	0.00199	0.000466371	0.000550827
-690.593	0.00686	0.00599	0.00501	0.0041	0.00385	0.00432	0.00569	0.00539	0.0064	0.00499	0.00454	0.00458	0.00351	0.00307	0.01235	0.00376	0.00576	0.00514	0.00462	0.00209		-690.593	0.00119	0.00428	0.00355	0.00197	0.00238	0.00172	0.00242	0.00618	0.000757324	0.00217	0.000631162	0.000389966	0.000281343	0.000226675	0.000285719	0.00122	0.000202098	0.00178	0.000188769	0.000511482
-689.37	0.00681	0.00551	0.00491	0.00362	0.0041	0.0045	0.00501	0.00589	0.00549	0.00488	0.0044	0.00448	0.00337	0.00253	0.01244	0.00341	0.00534	0.00445	0.00448	0.00197		-689.37	0.00107	0.00401	0.00366	0.00163	0.0027	0.00152	0.00204	0.00533	0.000394224	0.00212	0.000614839	0.000521323	0.000336871	0.000290303	0.000290821	0.000780719	0.000234008	0.00205	0.000566308	0.000537712
-688.148	0.00679	0.00526	0.004	0.00292	0.00338	0.00324	0.00453	0.00468	0.0046	0.00369	0.0035	0.00375	0.00301	0.00228	0.0103	0.0022	0.00421	0.00284	0.00372	0.00123		-688.148	0.000929546	0.00324	0.00287	0.00169	0.00165	0.000920235	0.00138	0.00454	0.000477218	0.00182	0.000554987	0.000533638	0.000244324	0.00015907	0.000260208	0.00105	0.000308465	0.00122	0.000333122	0.000340988
-686.926	0.00671	0.00553	0.00498	0.00404	0.00411	0.00403	0.00546	0.00512	0.00618	0.00538	0.0044	0.00416	0.00336	0.00252	0.01235	0.00368	0.0051	0.00476	0.00444	0.00184		-686.926	0.00104	0.00385	0.00369	0.00191	0.00216	0.00189	0.00186	0.00557	0.000788447	0.00217	0.00072366	0.000570582	0.000399803	0.000163047	0.000280617	0.00128	0.000351012	0.00187	0.000144353	0.000327873
-685.704	0.0068	0.00528	0.00448	0.0031	0.00378	0.00394	0.00451	0.00499	0.0054	0.00426	0.00403	0.00417	0.0031	0.00244	0.01274	0.00296	0.00468	0.00392	0.00403	0.00138		-685.704	0.000900498	0.00373	0.00339	0.00149	0.00216	0.00131	0.00149	0.00468	0.000985559	0.0025	0.000729101	0.0006691	0.000181392	0.000206792	0.000270412	0.0012	0.000303146	0.00155	0.000322018	0.000590172
-684.482	0.00662	0.00503	0.00419	0.00363	0.00348	0.00385	0.00524	0.00464	0.00542	0.00424	0.00376	0.00383	0.00297	0.00254	0.01093	0.00275	0.00466	0.00416	0.00329	0.00163		-684.482	0.000923736	0.00353	0.00297	0.00135	0.0018	0.00134	0.00176	0.00436	0.00115	0.00185	0.000593075	0.000385861	0.00037389	0.00028235	0.000346944	0.00125	0.000340375	0.00258	0.000644037	0.00082624
-683.261	0.00653	0.00528	0.00454	0.00363	0.00355	0.00404	0.00479	0.00489	0.00538	0.00495	0.0045	0.004	0.00308	0.00256	0.01098	0.00321	0.00489	0.0042	0.00381	0.00162		-683.261	0.00107	0.0033	0.00352	0.00179	0.00211	0.00138	0.00187	0.0048	0.000549838	0.00187	0.000609398	0.000554162	0.000292449	0.00030621	0.000255106	0.00137	0.000276555	0.00205	0.000855014	0.00085247
-682.039	0.0067	0.00493	0.00457	0.0035	0.00351	0.00391	0.00493	0.00464	0.0056	0.00414	0.00387	0.00383	0.00304	0.00261	0.01118	0.00313	0.00499	0.00416	0.00407	0.00161		-682.039	0.00104	0.00391	0.00309	0.00178	0.00192	0.00153	0.00173	0.00462	0.000788447	0.00233	0.000652926	0.00062805	0.000262833	0.000103396	0.000255106	0.00131	0.000382922	0.00172	0.000433059	0.000367218
-680.818	0.00664	0.00519	0.00451	0.0033	0.00362	0.00401	0.00499	0.00495	0.00582	0.0048	0.00387	0.00402	0.00329	0.00236	0.01074	0.00272	0.00449	0.00406	0.00429	0.0017		-680.818	0.00102	0.0035	0.0036	0.00156	0.00211	0.00137	0.00161	0.00486	0.000861067	0.0022	0.000560428	0.000591106	0.000203603	0.000167024	0.000234697	0.000994787	0.000132959	0.00145	0.000410851	0.000406563
-679.597	0.00681	0.00486	0.00437	0.00349	0.00348	0.00381	0.0051	0.00487	0.0052	0.00424	0.00376	0.00373	0.00285	0.00242	0.01171	0.00289	0.00478	0.00384	0.003	0.00162		-679.597	0.000941165	0.00356	0.00324	0.00168	0.00207	0.00155	0.00169	0.00451	0.00074695	0.00234	0.000647485	0.000554162	0.000388697	0.000262466	0.000331638	0.00118	0.000303146	0.0021	0.000621828	0.000760666
-678.377	0.00634	0.00468	0.0038	0.00323	0.00339	0.00322	0.00408	0.00451	0.00498	0.00412	0.00359	0.00349	0.00292	0.00209	0.00952	0.00275	0.00398	0.00292	0.00342	0.00152		-678.377	0.00101	0.00313	0.00281	0.00125	0.00162	0.000979224	0.00108	0.00401	0.000715827	0.00218	0.000603957	0.000550057	0.000299852	0.000266443	0.000285719	0.00111	0.000308465	0.00222	0.000310914	0.000721321
-677.157	0.00662	0.00498	0.00411	0.00353	0.00381	0.00385	0.00481	0.00539	0.0058	0.00501	0.00438	0.00385	0.00328	0.00238	0.012	0.00271	0.00478	0.00465	0.00372	0.00182		-677.157	0.00104	0.00375	0.00309	0.00162	0.00214	0.00129	0.00163	0.00451	0.00067433	0.00187	0.000587634	0.000537743	0.00029615	0.000302234	0.000306127	0.00162	0.00035633	0.00189	0.000821702	0.000721321
-675.937	0.00676	0.00494	0.00433	0.00313	0.0033	0.00347	0.00435	0.00483	0.00431	0.0042	0.00364	0.00381	0.00294	0.00248	0.01103	0.00247	0.00391	0.00357	0.0035	0.00168		-675.937	0.000766876	0.00347	0.00303	0.00135	0.00156	0.00116	0.00144	0.00389	0.00052909	0.00209	0.000761747	0.000455644	0.00035538	0.000190884	0.000346944	0.00118	0.000366967	0.00203	0.000488579	0.000603287
-674.717	0.00661	0.005	0.0044	0.00371	0.00426	0.00432	0.00443	0.00493	0.00518	0.00484	0.0036	0.00385	0.00289	0.00256	0.01176	0.00305	0.00534	0.00427	0.00388	0.00136		-674.717	0.000993452	0.00402	0.00341	0.00163	0.00206	0.00156	0.00205	0.00389	0.000995933	0.00253	0.000761747	0.000656785	0.000240622	0.000178954	0.000260208	0.000994787	0.000175506	0.00207	0.000488579	0.000380333
-673.497	0.00671	0.00429	0.00359	0.00278	0.00315	0.00283	0.00434	0.00412	0.00484	0.00326	0.00334	0.00335	0.00278	0.00192	0.01015	0.00274	0.00391	0.00351	0.00327	0.00119		-673.497	0.000726208	0.00306	0.00262	0.00142	0.00172	0.000884841	0.00109	0.00389	0.000331978	0.00144	0.000598516	0.000381756	0.000229517	0.000262466	0.000285719	0.00112	0.000297828	0.00191	0.000333122	0.000813125
-672.278	0.00666	0.00546	0.0049	0.00345	0.00371	0.0038	0.00501	0.00512	0.00569	0.00499	0.00433	0.00416	0.00344	0.0026	0.01157	0.00305	0.00438	0.00416	0.0037	0.00189		-672.278	0.00101	0.00402	0.00349	0.0016	0.00208	0.00144	0.00172	0.00421	0.000580961	0.00248	0.000652926	0.000615736	0.000229517	0.000286327	0.000224493	0.00116	0.000409513	0.00153	0.000388643	0.000695091
-671.059	0.00654	0.00501	0.00422	0.00345	0.00358	0.00412	0.00524	0.00466	0.00524	0.00447	0.00374	0.00381	0.0031	0.00257	0.01132	0.00322	0.00503	0.0038	0.00353	0.0017		-671.059	0.00103	0.00382	0.00301	0.00173	0.00203	0.00142	0.00148	0.00495	0.000653581	0.00176	0.000652926	0.000336602	0.000270237	0.000167024	0.000153064	0.00101	0.000191461	0.00178	0.000333122	0.000655746
-669.84	0.00661	0.00404	0.00408	0.00294	0.00333	0.003	0.00396	0.00439	0.0044	0.00381	0.00352	0.00349	0.00274	0.00212	0.00966	0.00241	0.00393	0.00361	0.0032	0.00144		-669.84	0.000749447	0.00304	0.00284	0.00135	0.00188	0.000896639	0.00129	0.0033	0.000342352	0.00248	0.000647485	0.000603421	0.000329467	0.000330071	0.00026531	0.00126	0.000372285	0.0018	0.000666245	0.00082624
-668.621	0.00662	0.00509	0.00467	0.00363	0.00355	0.00349	0.0043	0.0047	0.00509	0.00418	0.00338	0.00375	0.00273	0.00242	0.01113	0.003	0.00403	0.00363	0.00316	0.00139		-668.621	0.000842401	0.00358	0.00245	0.00146	0.00197	0.000991022	0.00146	0.00462	0.000715827	0.00179	0.0005169	0.000398176	0.000270237	0.000274396	0.000285719	0.000906641	0.000234008	0.00161	7.77286e-05	0.000419678
-667.403	0.00632	0.00565	0.00461	0.00363	0.00359	0.00396	0.00493	0.00514	0.0056	0.00431	0.00459	0.00424	0.00294	0.00233	0.01152	0.00293	0.0055	0.00402	0.00375	0.00158		-667.403	0.00105	0.00361	0.00401	0.00178	0.00199	0.00146	0.00198	0.00545	0.000705453	0.00231	0.000685572	0.000513113	0.000333169	0.00013521	0.00026531	0.00106	0.000202098	0.00191	0.000577412	0.000406563
-666.184	0.00646	0.00493	0.0047	0.00288	0.00372	0.00385	0.00461	0.00424	0.00535	0.00447	0.00357	0.00373	0.0031	0.00252	0.01152	0.00288	0.00452	0.00408	0.00346	0.00182		-666.184	0.000923736	0.00359	0.00297	0.00178	0.00242	0.00131	0.00163	0.00515	0.000767699	0.00214	0.000767188	0.000562372	0.000277641	0.000214745	0.000321433	0.00137	0.00035633	0.0017	0.000721765	0.000839355
-664.966	0.00651	0.00539	0.00435	0.00351	0.00381	0.0037	0.00432	0.00499	0.00522	0.00486	0.00396	0.00431	0.0027	0.00268	0.0121	0.00305	0.00496	0.00406	0.0039	0.00153		-664.966	0.00109	0.0035	0.00372	0.00184	0.00219	0.00122	0.00182	0.00548	0.00067433	0.00206	0.000658367	0.000537743	0.00031466	0.000214745	0.000224493	0.00107	0.000180824	0.00153	0.000266498	0.000157379
-663.749	0.00661	0.00546	0.00457	0.00346	0.00382	0.00411	0.00481	0.00493	0.00549	0.00427	0.00387	0.00402	0.00316	0.00219	0.01078	0.00337	0.00513	0.00431	0.00394	0.00163		-663.749	0.00106	0.00364	0.00297	0.00192	0.00202	0.00153	0.00167	0.00518	0.000715827	0.0025	0.000707337	0.00043512	0.000281343	0.000171001	0.000285719	0.00105	0.000335056	0.00182	0.000588516	0.000603287
-662.531	0.00623	0.00487	0.00449	0.00357	0.00362	0.00383	0.00437	0.00451	0.00504	0.00453	0.00404	0.00387	0.00339	0.00208	0.0121	0.00264	0.0048	0.004	0.00359	0.00156		-662.531	0.000952785	0.00376	0.0032	0.00158	0.0019	0.00129	0.00138	0.00486	0.000549838	0.00187	0.000642044	0.000541847	0.000259132	0.000242582	0.000244902	0.00118	0.000138277	0.00187	0.000377539	0.000327873
-661.314	0.00674	0.00514	0.00414	0.00353	0.00302	0.00321	0.00459	0.0046	0.0054	0.00418	0.00332	0.00344	0.00286	0.00239	0.00996	0.00263	0.00396	0.0038	0.00355	0.00167		-661.314	0.000877259	0.00361	0.00312	0.00144	0.00163	0.00119	0.00138	0.00365	0.000570587	0.0018	0.000729101	0.000541847	0.000259132	0.000103396	0.000250004	0.000654796	4.78652e-05	0.00166	0.000333122	0.000275413
-660.097	0.00654	0.00519	0.00456	0.00334	0.00358	0.00408	0.00491	0.00487	0.00582	0.00445	0.00425	0.00404	0.00322	0.00244	0.01186	0.00288	0.00522	0.00402	0.00399	0.00153		-660.097	0.000976023	0.00358	0.00311	0.00177	0.00219	0.00122	0.00152	0.00477	0.000612084	0.00158	0.000451607	0.000406386	0.000281343	0.000274396	0.000224493	0.00105	0.000234008	0.00201	0.000532996	0.000236069
-658.88	0.0066	0.0047	0.00366	0.00312	0.00336	0.00344	0.00386	0.00433	0.00455	0.0042	0.00323	0.0034	0.00277	0.00199	0.01074	0.00252	0.0041	0.00329	0.00313	0.0017		-658.88	0.000883069	0.00317	0.00271	0.00142	0.00176	0.000908437	0.00116	0.0043	0.000363101	0.00201	0.000495136	0.000455644	0.000444226	0.00028235	0.000372455	0.00179	0.000473334	0.00241	0.00059962	0.000996734
-657.664	0.00659	0.00542	0.00482	0.00377	0.0039	0.00385	0.00473	0.00501	0.00578	0.00515	0.00417	0.00395	0.00298	0.00241	0.01118	0.00304	0.00459	0.00408	0.00344	0.00169		-657.664	0.000883069	0.00364	0.00319	0.00155	0.00205	0.00138	0.00154	0.00439	0.00060171	0.00157	0.000636603	0.000582897	0.00025543	0.00014714	0.000163268	0.00122	0.000414832	0.0012	6.66245e-05	0.000367218
-656.447	0.00642	0.00478	0.004	0.00294	0.00349	0.00365	0.00435	0.00443	0.00435	0.00381	0.00364	0.00323	0.00297	0.00225	0.01064	0.00269	0.00433	0.00357	0.00381	0.00149		-656.447	0.00103	0.00355	0.00325	0.00132	0.00184	0.00103	0.00146	0.00403	0.000767699	0.00228	0.000647485	0.000389966	0.000307256	0.000163047	0.000326536	0.000868864	0.000196779	0.00166	0.000644037	0.000550827
-655.231	0.00649	0.00494	0.00435	0.00341	0.00372	0.00396	0.00447	0.00447	0.00544	0.00449	0.00362	0.00397	0.0031	0.00238	0.01083	0.00274	0.00459	0.00418	0.00335	0.00163		-655.231	0.000842401	0.00324	0.00308	0.00196	0.00212	0.00112	0.00134	0.00459	0.000466844	0.0021	0.00072366	0.000472064	0.000281343	0.000222699	0.000316331	0.00128	0.000313783	0.00132	0.000699557	0.000445907
-654.015	0.00641	0.00525	0.00483	0.00347	0.0038	0.00391	0.00469	0.00508	0.00551	0.00416	0.00417	0.00361	0.00278	0.00239	0.01098	0.00278	0.00449	0.0038	0.00383	0.00156		-654.015	0.000999262	0.00364	0.00328	0.00161	0.00193	0.00158	0.0017	0.00424	0.000653581	0.00223	0.000696455	0.000591106	0.000281343	0.000222699	0.000214289	0.00113	0.000138277	0.00172	0.000444163	0.000459022
-652.8	0.00669	0.00523	0.00422	0.00326	0.00317	0.00332	0.00477	0.00466	0.00562	0.00435	0.00362	0.00402	0.00294	0.00257	0.01074	0.0028	0.00433	0.00378	0.00357	0.00131		-652.8	0.000906307	0.00376	0.00283	0.00171	0.00211	0.00124	0.00176	0.00456	0.00067433	0.00226	0.000625721	0.000476169	0.000329467	0.000182931	0.000301025	0.00101	0.000255281	0.00193	0.000433059	0.000563942
-651.584	0.00675	0.00562	0.00486	0.00346	0.00397	0.00401	0.00504	0.00485	0.00562	0.00443	0.00382	0.004	0.003	0.00239	0.01264	0.00285	0.00485	0.00425	0.00374	0.00179		-651.584	0.00116	0.00356	0.00342	0.00169	0.00211	0.00153	0.00161	0.00465	0.000902565	0.00198	0.000631162	0.000439225	0.000233218	0.000246559	0.00033674	0.00084368	0.000308465	0.00214	0.000666245	0.000563942
-650.369	0.00648	0.00468	0.00391	0.00302	0.00323	0.0034	0.00424	0.0047	0.00553	0.00433	0.00397	0.00366	0.0029	0.00243	0.01113	0.00274	0.00426	0.00361	0.0037	0.00161		-650.369	0.000877259	0.00359	0.00317	0.00155	0.0018	0.00151	0.000958	0.00468	0.000497967	0.00187	0.00067469	0.000525428	0.000251728	0.000214745	0.000137757	0.00112	0.000249963	0.00226	0.0005441	0.000708206
-649.154	0.00639	0.00477	0.00427	0.00325	0.00349	0.00381	0.00459	0.00501	0.00482	0.00422	0.00374	0.004	0.00301	0.00223	0.01093	0.00253	0.0048	0.00404	0.00318	0.00163		-649.154	0.000976023	0.00327	0.00283	0.00177	0.0019	0.00143	0.00184	0.00442	0.000632833	0.00165	0.000544105	0.000414595	0.000333169	0.000373815	0.000469395	0.00135	0.000441424	0.00199	0.000888326	0.000708206
-647.94	0.0064	0.00526	0.00422	0.00341	0.00354	0.00334	0.00439	0.00487	0.00584	0.00478	0.00389	0.00335	0.00281	0.00265	0.01127	0.0028	0.0041	0.00382	0.00388	0.00159		-647.94	0.000993452	0.00344	0.0032	0.00154	0.00179	0.0013	0.0014	0.00427	0.000539464	0.00149	0.000544105	0.000455644	0.000299852	7.15817e-05	0.000326536	0.00108	0.000239326	0.00201	0.000188769	0.000157379
-646.725	0.00657	0.0048	0.00448	0.00342	0.00358	0.0039	0.00455	0.00451	0.00518	0.00457	0.00406	0.00375	0.00294	0.00215	0.01098	0.00255	0.00456	0.00371	0.00318	0.00149		-646.725	0.000981833	0.00341	0.00276	0.00133	0.00215	0.00146	0.00146	0.00462	0.000902565	0.00229	0.000593075	0.000484379	0.000170286	0.000258489	0.000183676	0.00103	0.000335056	0.00176	0.000632932	0.000681976
-645.511	0.00677	0.00491	0.00411	0.00331	0.00348	0.0039	0.00463	0.00445	0.005	0.00408	0.00367	0.00378	0.00302	0.00244	0.01064	0.00275	0.00466	0.00418	0.00375	0.00159		-645.511	0.000958594	0.00358	0.00336	0.002	0.00206	0.00106	0.00131	0.00518	0.00111	0.00179	0.000669249	0.000398176	0.00029615	0.000254513	0.000438782	0.00131	0.000297828	0.00226	0.000644037	0.000800011
-644.297	0.00658	0.00475	0.00411	0.00298	0.00307	0.00336	0.00435	0.00405	0.00455	0.00416	0.00339	0.00337	0.00278	0.00215	0.01044	0.00286	0.00428	0.00331	0.00362	0.00147		-644.297	0.000755256	0.00274	0.00286	0.00136	0.00164	0.00077866	0.00114	0.00406	0.000840319	0.00214	0.00067469	0.000459749	0.000436822	0.000266443	0.000474497	0.00176	0.000441424	0.00201	0.000855014	0.000813125
-643.083	0.00661	0.00463	0.00435	0.00312	0.00325	0.00319	0.00392	0.00435	0.00489	0.00414	0.00366	0.00344	0.0027	0.00242	0.01025	0.00247	0.00384	0.00308	0.00344	0.00128		-643.083	0.000964404	0.0032	0.0029	0.00157	0.00194	0.00113	0.00117	0.00356	0.000591335	0.00155	0.000489695	0.000414595	0.000266535	0.000198838	0.000122451	0.000994787	0.000265918	0.00174	0.000333122	0.000249184
-641.87	0.00634	0.00509	0.00464	0.00347	0.00361	0.00403	0.00491	0.0043	0.00571	0.00441	0.00387	0.00399	0.00294	0.00249	0.01161	0.00277	0.00513	0.00449	0.0039	0.0018		-641.87	0.00086564	0.00375	0.00322	0.00185	0.00212	0.00152	0.00155	0.00554	0.000881816	0.00228	0.000554987	0.000459749	0.000199902	0.00015907	0.000387761	0.0011	0.000202098	0.0018	0.00029981	0.0008787
-640.657	0.00657	0.00478	0.00454	0.00304	0.00313	0.00345	0.00426	0.00462	0.0052	0.00439	0.00332	0.00405	0.00306	0.0023	0.01147	0.0023	0.0044	0.00343	0.00361	0.00126		-640.657	0.000941165	0.00353	0.00308	0.00119	0.00202	0.0012	0.00109	0.00403	0.000404598	0.00185	0.000680131	0.00043512	0.000481244	0.000353932	0.000459191	0.00136	0.00035633	0.00231	0.000710661	0.000786896
-639.443	0.00645	0.00489	0.00427	0.00346	0.00323	0.00324	0.00414	0.00468	0.00469	0.00394	0.00382	0.00349	0.00249	0.00252	0.00991	0.00296	0.00438	0.00371	0.00314	0.0015		-639.443	0.00085983	0.00343	0.0029	0.00137	0.00163	0.00125	0.00108	0.00398	0.000861067	0.00193	0.000489695	0.000480274	0.000259132	0.000250536	0.00026531	0.000856272	0.000377603	0.00172	0.000488579	0.000249184
-638.231	0.00646	0.00576	0.00469	0.00369	0.004	0.00396	0.00508	0.00504	0.00611	0.0049	0.00443	0.00457	0.0031	0.00284	0.01254	0.00307	0.00517	0.00439	0.00409	0.00183		-638.231	0.00112	0.00385	0.00342	0.00184	0.00206	0.00147	0.00192	0.00515	0.000539464	0.00169	0.000538664	0.000410491	0.000199902	0.000167024	0.000301025	0.000994787	0.000255281	0.00168	0.000310914	0.000839355
-637.018	0.00671	0.00477	0.00412	0.00293	0.0033	0.00344	0.00432	0.00433	0.00478	0.00439	0.00355	0.00332	0.0029	0.00216	0.01005	0.00239	0.00438	0.00349	0.00318	0.0014		-637.018	0.000790114	0.00321	0.00256	0.00157	0.00186	0.000896639	0.0016	0.00403	0.000477218	0.00191	0.000680131	0.000582897	0.000292449	0.000226675	0.000229595	0.00108	0.000228689	0.00203	0.000988263	0.000288528
-635.806	0.00631	0.00509	0.00477	0.00358	0.00365	0.00388	0.00475	0.00478	0.00473	0.00451	0.00406	0.00364	0.00274	0.00243	0.01152	0.0025	0.00435	0.00402	0.00364	0.00143		-635.806	0.00085983	0.00344	0.00292	0.00172	0.00193	0.00137	0.00148	0.00459	0.000508341	0.0018	0.000593075	0.000422805	0.000248026	0.000226675	0.000326536	0.00128	0.000345693	0.00119	0.000444163	0.000419678
-634.594	0.00614	0.00491	0.00417	0.00354	0.00358	0.00414	0.00508	0.00399	0.00511	0.00474	0.00376	0.00383	0.00293	0.0024	0.0121	0.003	0.00503	0.00355	0.00362	0.00151		-634.594	0.000946975	0.00376	0.0032	0.00167	0.00206	0.00151	0.00195	0.00448	0.000757324	0.00222	0.000658367	0.000467959	0.000155479	0.000182931	0.000352046	0.00105	0.000191461	0.00155	0.000433059	0.000301643
-633.382	0.00657	0.00501	0.00462	0.00341	0.00326	0.00357	0.00434	0.0042	0.00482	0.00363	0.00364	0.00359	0.00284	0.00226	0.01064	0.00245	0.00435	0.00372	0.00368	0.00168		-633.382	0.000836592	0.00315	0.00284	0.00167	0.00186	0.00116	0.00128	0.00474	0.000425347	0.0019	0.00067469	0.000697834	0.000359082	0.000198838	0.000306127	0.00127	0.000287191	0.00176	0.000477475	0.000839355
-632.17	0.00647	0.0047	0.00414	0.00351	0.00354	0.00336	0.00491	0.00497	0.005	0.00447	0.0036	0.00349	0.00271	0.00231	0.01147	0.00253	0.00393	0.0041	0.00298	0.00148		-632.17	0.000929546	0.00301	0.00271	0.00151	0.00223	0.00109	0.00155	0.00392	0.000466844	0.00206	0.000712778	0.00045154	0.000122162	0.000186908	0.000173472	0.000856272	0.000175506	0.00155	0.000366435	0.000314758
-630.959	0.0065	0.00482	0.00409	0.00308	0.00346	0.00358	0.00473	0.00462	0.0046	0.00412	0.0039	0.00323	0.00258	0.00223	0.00932	0.00264	0.00428	0.00386	0.0034	0.00158		-630.959	0.000795924	0.00333	0.00279	0.00139	0.00188	0.00104	0.00181	0.00386	0.000767699	0.00177	0.000435284	0.000394071	0.00023692	0.000230652	0.000326536	0.00122	0.000340375	0.00187	0.000732869	0.00114
-629.748	0.00647	0.00539	0.00485	0.00394	0.00378	0.00386	0.00463	0.00451	0.00598	0.00447	0.0039	0.00426	0.00355	0.00245	0.01161	0.00307	0.00522	0.00388	0.00385	0.00146		-629.748	0.000958594	0.00393	0.00317	0.00175	0.00222	0.00163	0.0022	0.00571	0.000300855	0.00226	0.000669249	0.000406386	0.000188796	0.00015907	0.000270412	0.0012	0.000212734	0.00143	9.99367e-05	0
-628.537	0.00661	0.00512	0.00429	0.00353	0.00365	0.00386	0.00487	0.00508	0.00489	0.00462	0.00401	0.00397	0.00275	0.00248	0.01171	0.00293	0.00456	0.00408	0.00359	0.00185		-628.537	0.000894688	0.00362	0.003	0.00153	0.00232	0.00129	0.00184	0.00518	0.000570587	0.00169	0.000631162	0.000504903	0.000188796	0.00015907	0.000229595	0.000881457	0.000180824	0.00176	0.000288706	0.000537712
-627.326	0.00646	0.00496	0.00435	0.00335	0.00289	0.0036	0.00457	0.00449	0.00522	0.00427	0.00364	0.00328	0.00278	0.00234	0.01044	0.00282	0.00424	0.00355	0.0034	0.0013		-627.326	0.000929546	0.00343	0.00325	0.00143	0.00172	0.00129	0.00163	0.00409	0.000757324	0.00255	0.000625721	0.000500798	0.000303554	0.000167024	0.000280617	0.000654796	0.000207416	0.00157	0.000477475	0.000537712
-626.116	0.0063	0.00514	0.00448	0.00312	0.00387	0.00381	0.00434	0.0051	0.00531	0.0041	0.00383	0.00405	0.00285	0.00223	0.01235	0.0023	0.00468	0.0042	0.0042	0.00171		-626.116	0.000871449	0.00352	0.0035	0.00141	0.00182	0.00152	0.00173	0.00492	0.000591335	0.00185	0.000729101	0.000533638	0.000336871	0.000167024	0.000188778	0.0014	0.000255281	0.00199	0.000710661	0.000511482
-624.905	0.0062	0.00537	0.0048	0.00338	0.00385	0.00381	0.00491	0.00449	0.00566	0.00468	0.00373	0.00428	0.00289	0.00273	0.01157	0.00308	0.00456	0.00402	0.00425	0.00158		-624.905	0.00104	0.00378	0.00322	0.0019	0.00225	0.00152	0.00199	0.00462	0.00060171	0.0016	0.000435284	0.000381756	0.000207305	0.000190884	0.000142859	0.00107	0.000127641	0.00161	0.000155457	0.000104919
-623.695	0.00627	0.00494	0.00419	0.00365	0.00364	0.00386	0.00483	0.00474	0.00544	0.00466	0.00431	0.00363	0.00313	0.00259	0.01181	0.00286	0.00461	0.00382	0.00331	0.00149		-623.695	0.000958594	0.00376	0.00317	0.00158	0.0018	0.00138	0.00175	0.00439	0.000954436	0.00188	0.000462489	0.000344812	0.00037389	0.00029428	0.000250004	0.00149	0.000414832	0.00205	0.000766181	0.00121
-622.486	0.00645	0.00521	0.00493	0.00321	0.00385	0.00401	0.00465	0.00437	0.00573	0.00459	0.00364	0.00375	0.00284	0.00239	0.01152	0.00256	0.00456	0.00423	0.00385	0.00169		-622.486	0.00102	0.00349	0.00284	0.0015	0.00211	0.00125	0.00157	0.00412	0.000788447	0.00179	0.000712778	0.000377651	0.00025543	0.000218722	0.000346944	0.00113	0.000351012	0.0021	0.000921639	0.000537712
-621.276	0.00638	0.00429	0.00356	0.00289	0.00303	0.00293	0.00408	0.00435	0.00484	0.00402	0.00339	0.00316	0.00246	0.00214	0.0081	0.00256	0.00391	0.00323	0.00313	0.0012		-621.276	0.000743637	0.00289	0.00264	0.00108	0.00158	0.000719671	0.00106	0.00345	0.00081957	0.00188	0.000446166	0.000455644	0.000466437	0.000357908	0.000357148	0.00156	0.000372285	0.00266	0.000866118	0.00131
-620.067	0.00646	0.00487	0.00409	0.0031	0.00338	0.0035	0.00434	0.00462	0.00455	0.00394	0.0039	0.00361	0.00262	0.00228	0.01152	0.00288	0.00428	0.00365	0.00318	0.0014		-620.067	0.000946975	0.00367	0.00301	0.00146	0.00158	0.00143	0.00123	0.00436	0.000487592	0.00245	0.000696455	0.000550057	0.00017769	0.000115326	0.000224493	0.00105	0.000366967	0.00163	0.000255394	0.000196724
-618.858	0.00677	0.0053	0.00414	0.00314	0.00339	0.00381	0.00443	0.00437	0.00526	0.00427	0.00385	0.00361	0.00289	0.00241	0.01064	0.00267	0.00445	0.00371	0.00355	0.00155		-618.858	0.000854021	0.00378	0.00333	0.00166	0.00198	0.00125	0.00175	0.00483	0.000881816	0.00163	0.0005169	0.00044333	0.000259132	0.000246559	0.000188778	0.00101	0.000239326	0.00147	0.000732869	0.0008787
-617.649	0.00645	0.00477	0.00414	0.003	0.00333	0.00322	0.00434	0.00458	0.00515	0.00418	0.00339	0.00342	0.00245	0.00214	0.01005	0.00261	0.00426	0.00369	0.00338	0.00127		-617.649	0.000824972	0.00278	0.00264	0.00151	0.00185	0.00117	0.00157	0.00439	0.000757324	0.00198	0.000669249	0.000476169	0.00029615	0.000274396	0.000372455	0.0013	0.000473334	0.00201	0.000499684	0.00090493
-616.44	0.00656	0.00521	0.00422	0.00314	0.00401	0.00375	0.00455	0.0047	0.00533	0.00392	0.00436	0.00364	0.00317	0.00238	0.01196	0.00277	0.00438	0.00416	0.00429	0.00164		-616.44	0.00086564	0.00396	0.0033	0.00147	0.00205	0.00146	0.00154	0.00501	0.00052909	0.00114	0.000435284	0.000328392	0.000333169	0.000357908	0.0002398	0.00154	0.000436105	0.0022	0.000988263	0.000970505
-615.232	0.00651	0.0053	0.00461	0.00346	0.00368	0.00388	0.00536	0.00437	0.00533	0.00435	0.00357	0.00409	0.00286	0.00259	0.01137	0.00315	0.0044	0.00392	0.00372	0.00165		-615.232	0.000912117	0.00346	0.0032	0.00186	0.0019	0.00136	0.00148	0.00454	0.000591335	0.00196	0.00067469	0.000525428	0.000229517	0.000258489	0.000352046	0.00135	0.00029251	0.00184	0.000755077	0.000996734
-614.024	0.00636	0.00429	0.00391	0.00293	0.00359	0.00331	0.00408	0.00451	0.00531	0.00391	0.0032	0.00337	0.00265	0.00234	0.00898	0.00266	0.00421	0.00367	0.00316	0.00153		-614.024	0.000795924	0.00324	0.00271	0.00127	0.00159	0.00133	0.000958	0.0043	0.000985559	0.00149	0.000522341	0.000340707	0.000240622	0.000222699	0.000173472	0.00127	0.000207416	0.00147	0.000344226	0.000498367
-612.816	0.0064	0.00533	0.00354	0.00289	0.00319	0.00334	0.00441	0.00407	0.00482	0.00381	0.00332	0.0038	0.00238	0.00216	0.01044	0.00255	0.00414	0.00312	0.00335	0.00116		-612.816	0.000923736	0.00326	0.00253	0.00123	0.00189	0.000979224	0.00169	0.00353	0.000902565	0.00212	0.000848804	0.000558267	0.000299852	0.000405629	0.000382659	0.00136	0.000510562	0.00258	0.000799494	0.00111
-611.608	0.00646	0.00477	0.00417	0.00306	0.00377	0.00368	0.00412	0.00412	0.00515	0.004	0.00359	0.00387	0.00278	0.00208	0.01137	0.00269	0.00449	0.00345	0.0034	0.00149		-611.608	0.000883069	0.0031	0.0029	0.00139	0.00179	0.00134	0.00141	0.00477	0.000487592	0.0021	0.000718219	0.000455644	0.0001962	0.000298257	0.000198983	0.00112	0.00029251	0.00128	0.000466371	0.000445907
-610.401	0.00616	0.00463	0.00422	0.00325	0.0033	0.00383	0.00414	0.00443	0.00473	0.00457	0.0038	0.00342	0.00269	0.00216	0.01137	0.00264	0.00417	0.00406	0.00314	0.00144		-610.401	0.000848211	0.00298	0.00281	0.00154	0.00208	0.0013	0.0014	0.00389	0.000580961	0.00142	0.000495136	0.000348917	0.000325765	3.18141e-05	0.000244902	0.00131	0.000430787	0.00185	0.0005441	0.000681976
-609.194	0.00651	0.00447	0.00438	0.00327	0.00358	0.0039	0.00428	0.00439	0.00466	0.00358	0.00389	0.00332	0.00288	0.00218	0.00991	0.00261	0.00452	0.00371	0.00357	0.00126		-609.194	0.000877259	0.00333	0.00324	0.00148	0.00186	0.00104	0.00128	0.00468	0.000580961	0.00144	0.000408079	0.000373546	0.000188796	0.000242582	0.00016837	0.00105	0.000265918	0.00164	0.000799494	0.000603287
-607.987	0.00664	0.00532	0.00456	0.00304	0.00358	0.00332	0.00461	0.0041	0.00578	0.00431	0.00367	0.00383	0.0029	0.00225	0.01069	0.00291	0.00459	0.00378	0.00368	0.00163		-607.987	0.000778495	0.00359	0.00312	0.00163	0.00222	0.00139	0.00152	0.00524	0.000778073	0.00214	0.000647485	0.000476169	0.000266535	0.000214745	0.000331638	0.00115	0.000234008	0.00164	0.000333122	0.000314758
-606.78	0.00642	0.00505	0.00398	0.00304	0.00352	0.00373	0.00428	0.00441	0.00524	0.00406	0.00345	0.00339	0.00275	0.00223	0.01118	0.00227	0.00435	0.00351	0.00318	0.00153		-606.78	0.000906307	0.00309	0.00311	0.00162	0.00188	0.00134	0.00141	0.00495	0.000736576	0.00179	0.000636603	0.000488484	0.000273939	0.000290303	0.000311229	0.00137	0.000223371	0.00189	0.000655141	0.000629516
-605.574	0.00635	0.00496	0.00403	0.0035	0.00343	0.00365	0.00412	0.00447	0.0046	0.00445	0.00389	0.00383	0.00277	0.00222	0.01083	0.00278	0.00463	0.00347	0.00348	0.00113		-605.574	0.000917927	0.0035	0.00287	0.00153	0.00162	0.00165	0.00173	0.00418	0.000809196	0.00191	0.000397197	0.000385861	0.000329467	0.000345978	0.000260208	0.00135	0.000372285	0.0021	0.00059962	0.00085247
-604.367	0.00614	0.00468	0.0038	0.00316	0.00294	0.00342	0.00426	0.00374	0.00464	0.00348	0.00334	0.00332	0.00277	0.00204	0.00898	0.00238	0.004	0.00367	0.00283	0.00132		-604.367	0.000749447	0.00321	0.00246	0.00131	0.0015	0.00077866	0.00119	0.00371	0.000580961	0.00138	0.00062028	0.000369441	0.000266535	0.000194861	0.000250004	0.00084368	0.000345693	0.00189	0.000743973	0.000275413
-603.161	0.00637	0.00505	0.00419	0.00323	0.00348	0.00363	0.00435	0.00472	0.00502	0.004	0.00404	0.00356	0.00284	0.00238	0.01069	0.00294	0.00377	0.00382	0.00357	0.00138		-603.161	0.000842401	0.00338	0.00309	0.00155	0.00208	0.00134	0.00129	0.00459	0.00089219	0.00158	0.000451607	0.000504903	0.000277641	0.000290303	0.000219391	0.00125	0.000223371	0.0022	0.000355331	0.000629516
-601.956	0.00681	0.0045	0.00408	0.00309	0.0032	0.00314	0.00447	0.00447	0.0044	0.00346	0.00352	0.00287	0.00228	0.00207	0.01064	0.00209	0.00419	0.00321	0.00348	0.00127		-601.956	0.000813353	0.00327	0.00268	0.00121	0.00179	0.00112	0.00151	0.00403	0.000695078	0.00228	0.000451607	0.00043512	0.000140671	0.000290303	0.000331638	0.00125	0.000329738	0.00193	0.000832806	0.000970505
-600.75	0.00647	0.00432	0.00401	0.00298	0.00332	0.00344	0.004	0.00403	0.00522	0.00408	0.00359	0.00407	0.00318	0.00225	0.00996	0.0019	0.00414	0.00388	0.00335	0.00142		-600.75	0.000650682	0.0031	0.00301	0.00167	0.0019	0.00116	0.0014	0.0043	0.000518715	0.0022	0.000712778	0.000566477	0.000340573	0.000151117	0.000301025	0.00117	0.000260599	0.00161	0.000610724	0.000970505
-599.545	0.00658	0.005	0.00433	0.00325	0.00355	0.00352	0.00463	0.00468	0.00471	0.00414	0.00366	0.00347	0.00341	0.00269	0.01039	0.00313	0.00463	0.00367	0.00355	0.00171		-599.545	0.000900498	0.00372	0.00322	0.00154	0.00198	0.00162	0.0017	0.00433	0.00074695	0.00176	0.000603957	0.0004187	0.000366486	0.000238606	0.000423476	0.00139	0.000393558	0.00207	0.000632932	0.000655746
-598.34	0.00659	0.00486	0.0044	0.00342	0.00348	0.00342	0.00443	0.00489	0.00495	0.00408	0.00415	0.00352	0.00284	0.00223	0.01132	0.00307	0.00414	0.00394	0.00333	0.00152		-598.34	0.000906307	0.0037	0.00317	0.00156	0.00201	0.00111	0.00192	0.00515	0.000778073	0.00185	0.000495136	0.00042691	0.000222113	0.000222699	0.000214289	0.00141	0.000265918	0.00187	0.000399747	0.00085247
-597.135	0.00636	0.00439	0.00377	0.0028	0.00281	0.00354	0.00404	0.00395	0.00509	0.00356	0.00309	0.00407	0.00269	0.00188	0.00966	0.00249	0.00403	0.00363	0.00316	0.00127		-597.135	0.000761066	0.00286	0.00267	0.00109	0.00143	0.000766862	0.00103	0.00436	0.000726201	0.0015	0.000473371	0.000431015	0.000240622	0.000226675	0.000204085	0.000818495	0.000223371	0.00111	0.000655141	0.000131149
-595.93	0.00644	0.00514	0.0038	0.003	0.00317	0.00308	0.00424	0.00435	0.00482	0.00392	0.00373	0.00306	0.00271	0.0019	0.0101	0.00258	0.00353	0.00316	0.00283	0.00155		-595.93	0.000790114	0.00294	0.00276	0.00125	0.00168	0.0012	0.00123	0.00439	0.00067433	0.00117	0.000424402	0.000320183	0.000288747	0.000326094	0.000357148	0.00133	0.000303146	0.0022	0.000555204	0.00095739
-594.726	0.00635	0.00484	0.00427	0.00325	0.00336	0.00385	0.00443	0.00422	0.00558	0.004	0.00406	0.00351	0.00293	0.00239	0.01205	0.00286	0.00442	0.00349	0.00329	0.00135		-594.726	0.000917927	0.00381	0.00322	0.00161	0.00218	0.00139	0.00134	0.00492	0.000622458	0.00177	0.000647485	0.000385861	0.000199902	0.000246559	0.00036225	0.00111	0.000265918	0.00163	0.000566308	0.000445907
-593.522	0.00639	0.00443	0.00417	0.00292	0.00336	0.0036	0.00439	0.00451	0.00453	0.00404	0.00316	0.00371	0.00267	0.00227	0.01103	0.00223	0.00367	0.00341	0.00307	0.00122		-593.522	0.000795924	0.00298	0.0027	0.00139	0.00182	0.00103	0.00182	0.00383	0.000124492	0.00177	0.000223083	0.000410491	0.000377592	0.000266443	0.000244902	0.00133	0.00038824	0.00184	0.000821702	0.000786896
-592.318	0.00632	0.0045	0.00403	0.00322	0.00371	0.00326	0.00426	0.00474	0.00504	0.00375	0.00373	0.00339	0.00277	0.00208	0.01093	0.00261	0.00421	0.00331	0.0037	0.00159		-592.318	0.000952785	0.00347	0.00314	0.00159	0.00179	0.00147	0.00196	0.00498	0.000477218	0.00204	0.00062028	0.000463854	0.000329467	0.000214745	0.000255106	0.00133	0.000377603	0.00226	0.00059962	0.000695091
-591.114	0.00642	0.00471	0.00409	0.0027	0.00313	0.00324	0.00378	0.00428	0.00415	0.00367	0.0029	0.00301	0.00257	0.00195	0.00888	0.00233	0.0044	0.00308	0.00313	0.00133		-591.114	0.000761066	0.00307	0.00256	0.00132	0.00155	0.001	0.00148	0.00348	0.000643207	0.00131	0.000652926	0.000431015	0.000244324	0.000143163	0.000280617	0.00118	0.000218053	0.00136	0.000655141	0.000708206
-589.911	0.00623	0.00475	0.00387	0.00298	0.00332	0.00363	0.00406	0.00389	0.00473	0.00379	0.00378	0.00325	0.00282	0.00185	0.00947	0.00266	0.00389	0.00382	0.00318	0.00138		-589.911	0.000749447	0.00318	0.003	0.00122	0.0016	0.00117	0.00141	0.00454	0.000560213	0.00152	0.000533223	0.000500798	0.00023692	0.000167024	0.000275514	0.00105	0.000319101	0.00174	0.000766181	0.000603287
-588.707	0.0065	0.00489	0.00446	0.00325	0.00338	0.00339	0.00441	0.00447	0.00506	0.00408	0.00374	0.0032	0.00273	0.00216	0.01083	0.00269	0.00452	0.00323	0.00338	0.00158		-588.707	0.000813353	0.00321	0.00316	0.00157	0.00222	0.00153	0.00163	0.00374	0.000871442	0.00163	0.000533223	0.000517218	0.000273939	0.000310187	0.000250004	0.00112	0.000313783	0.00136	0.000388643	0.000747551
-587.504	0.00641	0.00491	0.00437	0.00322	0.00372	0.00409	0.00455	0.00483	0.005	0.00431	0.00331	0.00373	0.00269	0.00217	0.01064	0.00277	0.00431	0.00376	0.00305	0.00153		-587.504	0.000830782	0.00339	0.00303	0.00154	0.0019	0.00125	0.00169	0.00456	0.000788447	0.00174	0.000565869	0.000414595	0.000262833	0.000167024	0.000219391	0.000755534	0.000111685	0.00138	0.000199873	0.000445907
-586.302	0.00621	0.00395	0.00337	0.00278	0.00283	0.00265	0.00333	0.0038	0.00466	0.00358	0.0028	0.00234	0.00243	0.00184	0.00795	0.00198	0.00304	0.0029	0.00307	0.00114		-586.302	0.000633253	0.0028	0.00234	0.00113	0.00109	0.00104	0.000805937	0.00356	0.000715827	0.00179	0.000506018	0.000361232	0.000281343	8.74887e-05	0.000255106	0.00121	0.000212734	0.0021	0.000855014	0.000498367
-585.099	0.00637	0.00482	0.00425	0.00313	0.00336	0.00316	0.00394	0.00403	0.00542	0.00449	0.00327	0.00356	0.00247	0.00197	0.00966	0.00249	0.00396	0.00323	0.0034	0.00127		-585.099	0.000888878	0.00349	0.00279	0.00171	0.0019	0.00123	0.00148	0.00386	0.000580961	0.00128	0.000397197	0.000467959	0.000162883	7.95351e-06	0.000260208	0.00105	0.000164869	0.00191	0.000410851	0.000590172
-583.897	0.00649	0.00482	0.00422	0.00313	0.00346	0.00337	0.00365	0.00393	0.00442	0.00379	0.00343	0.00344	0.00262	0.00228	0.0102	0.0028	0.00454	0.00357	0.00322	0.00138		-583.897	0.000946975	0.0035	0.00311	0.00149	0.00182	0.001	0.00166	0.00401	0.00081957	0.00166	0.000495136	0.000398176	0.000285045	0.000214745	0.000183676	0.00116	0.000313783	0.00122	0.000699557	0.000472137
-582.695	0.00634	0.00459	0.00385	0.00313	0.00365	0.00386	0.00394	0.00485	0.00486	0.00377	0.00313	0.00315	0.00265	0.00208	0.01039	0.00263	0.00431	0.00369	0.00335	0.00143		-582.695	0.00086564	0.00315	0.00292	0.00125	0.00159	0.00112	0.00143	0.00386	0.000446095	0.00187	0.000495136	0.000472064	0.000240622	0.000206792	0.00016837	0.00108	0.000244644	0.00184	0.000632932	0.000590172
-581.493	0.0062	0.00482	0.00412	0.00274	0.00325	0.00316	0.00432	0.00439	0.00531	0.00435	0.00371	0.00346	0.00284	0.0023	0.00981	0.00238	0.00398	0.00355	0.00325	0.00127		-581.493	0.000662302	0.00301	0.00264	0.00122	0.00172	0.00129	0.00149	0.00365	0.00052909	0.00179	0.000587634	0.000357127	0.00031466	0.000214745	0.000301025	0.00123	0.000382922	0.00201	0.000821702	0.000970505
-580.291	0.0064	0.00473	0.00456	0.00334	0.00346	0.00385	0.00459	0.00437	0.00542	0.00408	0.00378	0.00358	0.00306	0.00215	0.01044	0.00288	0.00482	0.00363	0.00359	0.00138		-580.291	0.00106	0.00367	0.0033	0.00171	0.00198	0.00169	0.00178	0.00533	0.000912939	0.00171	0.00036455	0.000472064	0.000384996	0.000286327	0.000352046	0.00126	0.000366967	0.00226	0.00078839	0.00093116
-579.09	0.00637	0.00447	0.00388	0.00288	0.00322	0.00311	0.0042	0.00466	0.00469	0.00402	0.00294	0.00368	0.00255	0.0021	0.01108	0.00252	0.00414	0.00357	0.00338	0.00135		-579.09	0.000795924	0.00321	0.00262	0.00155	0.0018	0.00106	0.00143	0.00445	0.000715827	0.00163	0.00046793	0.000258609	0.000270237	0.000286327	0.000280617	0.00127	0.000308465	0.00185	0.000644037	0.000603287
-577.889	0.00628	0.00548	0.00438	0.00329	0.00326	0.00368	0.00414	0.00439	0.00544	0.00429	0.00355	0.00332	0.00258	0.00257	0.00976	0.00245	0.00445	0.00323	0.00338	0.00141		-577.889	0.000790114	0.00318	0.00294	0.00117	0.00175	0.0014	0.00143	0.00427	0.000736576	0.00214	0.000582192	0.000525428	0.000259132	0.000198838	0.000352046	0.000742942	0.000186142	0.00143	0.000555204	0.000563942
-576.688	0.00641	0.00503	0.00358	0.00305	0.00356	0.00332	0.00408	0.00391	0.00442	0.00344	0.00348	0.00328	0.00274	0.00205	0.00947	0.00245	0.00396	0.00318	0.0034	0.00145		-576.688	0.000894688	0.00295	0.00267	0.00136	0.00184	0.00111	0.00152	0.00415	0.000798822	0.00214	0.000587634	0.000467959	0.000299852	0.000202815	0.000193881	0.00139	0.000377603	0.00203	0.000755077	0.000668861
-575.487	0.00635	0.00459	0.00417	0.00274	0.00296	0.00344	0.00378	0.00384	0.0048	0.00375	0.00378	0.00287	0.00302	0.00208	0.00937	0.00241	0.00386	0.00345	0.00325	0.00107		-575.487	0.000790114	0.00327	0.00267	0.00142	0.00128	0.00112	0.00167	0.00445	0.000497967	0.00144	0.000582192	0.000447435	0.000218411	0.000190884	0.0002398	0.00118	0.000170187	0.0014	0.000688453	0.000786896
-574.287	0.00637	0.0048	0.00419	0.00318	0.00371	0.00385	0.00477	0.00489	0.00526	0.00406	0.00373	0.00346	0.00275	0.00235	0.01244	0.00283	0.00438	0.0039	0.00357	0.00157		-574.287	0.000964404	0.00329	0.00327	0.00166	0.0018	0.00172	0.00199	0.00448	0.000985559	0.00119	0.000424402	0.000447435	0.000381294	0.000278373	0.00033674	0.0014	0.000372285	0.00197	0.000866118	0.000668861
-573.087	0.00663	0.00466	0.00406	0.00321	0.00317	0.00336	0.00359	0.00433	0.00502	0.00394	0.00322	0.00359	0.0025	0.00178	0.01035	0.00245	0.00382	0.0032	0.00287	0.00118		-573.087	0.000708779	0.00323	0.00279	0.00151	0.00167	0.00107	0.00128	0.00398	0.000612084	0.00245	0.000739983	0.000500798	0.000140671	0.000234629	0.000183676	0.00116	0.000186142	0.0018	0.000710661	0.000511482
-571.887	0.00637	0.00404	0.00367	0.00247	0.00296	0.00236	0.00325	0.00332	0.00406	0.00332	0.00274	0.00291	0.00231	0.0018	0.0082	0.00204	0.00309	0.00276	0.00281	0.00124		-571.887	0.000668111	0.0028	0.00219	0.000893499	0.00134	0.00094383	0.000669079	0.00345	0.000695078	0.00152	0.000397197	0.000369441	0.00031466	0.000246559	0.000311229	0.00108	0.000122322	0.0018	0.00084391	0.000432793
-570.687	0.00647	0.00486	0.00398	0.00321	0.00364	0.00347	0.00475	0.00516	0.00533	0.00447	0.00376	0.00387	0.00261	0.00219	0.01005	0.00244	0.00445	0.00384	0.00329	0.00156		-570.687	0.000778495	0.00333	0.00314	0.00135	0.00184	0.00138	0.00184	0.00454	0.000269732	0.00163	0.000560428	0.00042691	0.000340573	0.000234629	0.000280617	0.00107	0.000212734	0.0021	0.00089943	0.000944275
-569.488	0.00633	0.00452	0.00409	0.00289	0.00329	0.00347	0.00422	0.00395	0.00446	0.00375	0.00309	0.00301	0.00231	0.00217	0.00976	0.00241	0.00391	0.00357	0.00266	0.00118		-569.488	0.000714589	0.00324	0.00262	0.0013	0.00171	0.00104	0.0016	0.00427	0.00134	0.00198	0.000576751	0.000414595	0.000211007	0.00015907	0.000290821	0.000894049	0.000249963	0.00163	0.00078839	0.000537712
-568.288	0.0061	0.00463	0.00387	0.00282	0.00333	0.00368	0.00441	0.00378	0.00464	0.00408	0.00336	0.00323	0.00304	0.00207	0.00991	0.0022	0.00424	0.00331	0.0032	0.00154		-568.288	0.000807543	0.00301	0.00264	0.00142	0.00159	0.00105	0.00173	0.00471	0.000435721	0.00135	0.000380874	0.000340707	0.000299852	0.00027042	0.00036225	0.00106	0.00035633	0.00193	0.000855014	0.000800011
-567.089	0.00658	0.00486	0.00446	0.00331	0.0032	0.00355	0.0043	0.00464	0.00471	0.00358	0.00367	0.00335	0.0025	0.0025	0.01083	0.00253	0.00473	0.00282	0.00368	0.00155		-567.089	0.000900498	0.00336	0.00287	0.00135	0.00198	0.00171	0.00182	0.00415	0.000705453	0.00179	0.000587634	0.000533638	0.000151777	0.000194861	0.000204085	0.000982195	0.000234008	0.00128	0.000743973	0.000445907
-565.89	0.00643	0.00431	0.00371	0.00294	0.0032	0.0036	0.00422	0.00403	0.00471	0.00391	0.00338	0.00323	0.00267	0.00199	0.00956	0.00266	0.00414	0.00349	0.00314	0.00106		-565.89	0.000790114	0.0031	0.00262	0.00157	0.0016	0.00125	0.00169	0.00445	0.000663956	0.00209	0.000565869	0.000385861	0.000181392	0.000155094	0.00016837	0.00125	0.000212734	0.00189	0.000588516	0.000275413
-564.692	0.00644	0.00447	0.00382	0.00281	0.00338	0.00308	0.0038	0.00359	0.00424	0.00365	0.00278	0.00279	0.00274	0.00179	0.00883	0.00245	0.00351	0.00304	0.00296	0.00112		-564.692	0.000633253	0.00291	0.0026	0.00127	0.00129	0.00109	0.00138	0.00389	0.00052909	0.00154	0.000544105	0.000406386	0.000351679	0.000262466	0.000438782	0.00132	0.000478652	0.00191	0.000677349	0.00085247
-563.494	0.00624	0.00429	0.00383	0.00292	0.00283	0.00339	0.00353	0.00397	0.00442	0.00396	0.00325	0.0031	0.00235	0.0019	0.00961	0.00217	0.00438	0.0032	0.00292	0.00127		-563.494	0.000755256	0.00324	0.00235	0.0013	0.00202	0.0012	0.00152	0.00377	0.000539464	0.0013	0.000315581	0.000398176	0.000266535	0.000206792	0.000321433	0.00105	9.04121e-05	0.0014	0.000577412	0.000616402
-562.295	0.00642	0.00434	0.00362	0.00262	0.00303	0.00321	0.00432	0.0038	0.00382	0.00348	0.00332	0.00303	0.00231	0.00206	0.00932	0.0022	0.00332	0.0031	0.00314	0.00112		-562.295	0.000749447	0.00304	0.00238	0.00121	0.00141	0.00122	0.00126	0.00353	0.0012	0.00152	0.000680131	0.000500798	0.000292449	0.000310187	0.000270412	0.00131	0.000244644	0.00189	0.000577412	0.000459022
-561.098	0.00639	0.0047	0.00369	0.0029	0.00299	0.003	0.00398	0.0038	0.00444	0.0035	0.00313	0.00289	0.00235	0.00175	0.00986	0.00195	0.0033	0.00267	0.00288	0.00143		-561.098	0.000720398	0.00252	0.00259	0.0012	0.00168	0.000849447	0.00108	0.00403	0.000394224	0.00195	0.000500577	0.000480274	0.00029615	0.00013521	0.000372455	0.00117	0.000202098	0.00174	0.00078839	0.000563942
-559.9	0.00665	0.00436	0.00459	0.0031	0.00339	0.00362	0.00461	0.00445	0.00464	0.00435	0.00385	0.00368	0.00273	0.00245	0.01078	0.00255	0.00417	0.0041	0.0037	0.00145		-559.9	0.000981833	0.00315	0.00297	0.00148	0.00188	0.0016	0.00208	0.00468	0.000539464	0.00166	0.000408079	0.00045154	0.000318362	0.000258489	0.000250004	0.00102	0.00032442	0.00193	0.000888326	0.000681976
-558.702	0.00663	0.00457	0.00396	0.00298	0.00284	0.00324	0.00384	0.00412	0.00458	0.00373	0.00311	0.00332	0.00266	0.00181	0.00956	0.00208	0.00398	0.00345	0.00281	0.00134		-558.702	0.000784305	0.0031	0.00257	0.00159	0.00175	0.00112	0.00169	0.00386	0.000311229	0.00165	0.000511459	0.000320183	0.00037389	0.000226675	0.000352046	0.00122	0.00032442	0.00185	0.000688453	0.0008787
-557.505	0.00673	0.00487	0.00385	0.00302	0.00348	0.00329	0.00416	0.00441	0.00511	0.00381	0.00339	0.00352	0.0029	0.0021	0.00937	0.0026	0.00421	0.00314	0.00335	0.00138		-557.505	0.000784305	0.00327	0.00295	0.00135	0.00165	0.00122	0.00143	0.00492	0.000975185	0.00172	0.000565869	0.000394071	0.000218411	0.000246559	0.000295923	0.00146	0.000276555	0.0017	0.000821702	0.000314758
-556.308	0.0068	0.00427	0.00351	0.00277	0.00286	0.00301	0.00394	0.00397	0.00449	0.00394	0.00302	0.00284	0.00234	0.00215	0.00859	0.00244	0.00363	0.00282	0.00281	0.000868792		-556.308	0.00086564	0.00271	0.0024	0.00143	0.00141	0.00118	0.00128	0.00312	0.000539464	0.00114	0.000544105	0.000431015	0.000288747	0.00014714	0.000173472	0.000881457	0.000122322	0.00136	0.000421955	0.000393448
-555.112	0.00648	0.00471	0.00417	0.00302	0.00335	0.00344	0.00367	0.00424	0.00435	0.00356	0.00311	0.00332	0.00232	0.00238	0.00932	0.0025	0.00365	0.00388	0.00301	0.00146		-555.112	0.00069135	0.003	0.00254	0.0013	0.00173	0.00113	0.00129	0.00451	0.000902565	0.00168	0.000582192	0.0004187	0.000325765	0.000222699	0.000214289	0.00105	0.000340375	0.00168	0.000666245	0.000760666
-553.915	0.00639	0.0047	0.00371	0.00312	0.00339	0.00316	0.00412	0.00426	0.00462	0.00371	0.00309	0.0034	0.00279	0.00169	0.01054	0.0022	0.00403	0.00339	0.00313	0.00138		-553.915	0.000807543	0.00335	0.00273	0.00139	0.00163	0.00136	0.0017	0.00371	0.000798822	0.00154	0.000473371	0.000344812	0.000340573	0.000194861	0.000188778	0.0012	0.000308465	0.00172	0.000766181	0.000747551
-552.719	0.00658	0.00406	0.00422	0.0029	0.00326	0.00327	0.00378	0.00426	0.00511	0.00383	0.00331	0.0034	0.00253	0.00223	0.00922	0.00258	0.00426	0.00304	0.00324	0.00145		-552.719	0.000737827	0.00321	0.00298	0.00165	0.00182	0.00137	0.00123	0.00433	0.00060171	0.0015	0.000489695	0.000406386	0.00029615	0.000206792	0.000127553	0.00095701	0.000234008	0.00143	0.000532996	0.000301643
-551.523	0.0065	0.00411	0.00343	0.00264	0.0028	0.003	0.00274	0.00336	0.0042	0.0033	0.00299	0.00281	0.00189	0.00182	0.00937	0.00197	0.00344	0.00288	0.00272	0.000808876		-551.523	0.000737827	0.00239	0.00246	0.000915292	0.0013	0.000908437	0.000942794	0.00342	0.000850693	0.00163	0.000375433	0.000353022	0.000288747	6.36282e-05	0.000270412	0.00107	9.57304e-05	0.00159	0.000499684	0.000577057
-550.327	0.00645	0.00441	0.00385	0.00277	0.00297	0.00295	0.00374	0.0041	0.0048	0.00358	0.00327	0.00339	0.00259	0.0021	0.00883	0.00214	0.00314	0.00359	0.00314	0.00139		-550.327	0.000714589	0.00277	0.00224	0.00126	0.00146	0.00113	0.00151	0.00365	0.000497967	0.00206	0.000756306	0.000615736	0.000248026	0.000226675	0.000204085	0.000969602	0.000228689	0.00138	0.000366435	0.000459022
-549.131	0.00665	0.00452	0.00364	0.0028	0.00289	0.00329	0.0042	0.00424	0.00462	0.00363	0.00308	0.00337	0.00253	0.00216	0.01059	0.00208	0.00389	0.00312	0.00316	0.00132		-549.131	0.000679731	0.00258	0.00273	0.00148	0.00185	0.00159	0.00123	0.00427	0.000705453	0.0013	0.000489695	0.000344812	0.000151777	0.000143163	0.000234697	0.000831088	0.000186142	0.00149	0.000222082	0.000734436
-547.936	0.0066	0.00416	0.00393	0.00274	0.0031	0.00283	0.00386	0.00378	0.00422	0.00406	0.00311	0.00277	0.0027	0.00208	0.00976	0.00231	0.00349	0.00363	0.00277	0.00114		-547.936	0.000824972	0.00291	0.00245	0.00122	0.00138	0.00106	0.00152	0.00368	0.00101	0.00171	0.000593075	0.000472064	0.000244324	0.000242582	0.000326536	0.00108	0.000260599	0.00168	0.000421955	0.000642631
-546.741	0.00664	0.00436	0.00372	0.00265	0.00297	0.00327	0.0038	0.00378	0.00518	0.00371	0.00373	0.00298	0.00262	0.00193	0.00927	0.0023	0.00445	0.00312	0.00337	0.00113		-546.741	0.000871449	0.00286	0.00267	0.00122	0.00168	0.00111	0.00123	0.00409	0.00096481	0.00168	0.000598516	0.000422805	0.000229517	0.000174977	0.000183676	0.00125	0.000366967	0.0017	0.000433059	0.000327873
-545.546	0.00647	0.00477	0.00379	0.0031	0.00297	0.00296	0.00408	0.00447	0.00426	0.00394	0.00338	0.00354	0.00247	0.0023	0.00961	0.00247	0.00325	0.00341	0.003	0.0014		-545.546	0.000813353	0.00333	0.00267	0.00162	0.00186	0.00125	0.00155	0.00395	0.000570587	0.00163	0.000500577	0.000459749	0.000192498	0.000171001	0.000102042	0.000818495	0.000164869	0.00107	0.000588516	0.000432793
-544.351	0.00628	0.00447	0.00371	0.00289	0.00326	0.00309	0.00392	0.00407	0.00502	0.00346	0.00334	0.00327	0.00257	0.00214	0.01005	0.00255	0.0037	0.00318	0.00335	0.00123		-544.351	0.000737827	0.00313	0.00259	0.00139	0.00155	0.00104	0.00157	0.00386	0.000861067	0.0021	0.000565869	0.000402281	0.00031466	0.000242582	0.000311229	0.00113	0.000366967	0.00184	0.000688453	0.00090493
-543.157	0.00642	0.0045	0.0042	0.00288	0.00325	0.00321	0.00422	0.00403	0.00455	0.00383	0.0032	0.00315	0.00266	0.00204	0.01025	0.00252	0.00407	0.00341	0.00287	0.0013		-543.157	0.000824972	0.0028	0.00264	0.00146	0.00165	0.00131	0.0014	0.00359	0.000663956	0.00138	0.000418961	0.000254504	0.000377592	0.000314164	0.000290821	0.00121	0.000345693	0.00193	0.000777285	0.000629516
-541.963	0.00648	0.00413	0.00364	0.00264	0.00278	0.00259	0.00303	0.0037	0.00409	0.00358	0.00297	0.00265	0.00231	0.00158	0.00883	0.00162	0.00375	0.00278	0.00288	0.00109		-541.963	0.000650682	0.00272	0.00237	0.000915292	0.00136	0.000896639	0.000897175	0.0028	0.00074695	0.00128	0.000255729	0.000389966	0.000359082	7.95352e-05	0.000204085	0.0012	0.000308465	0.00176	0.000355331	0.00108
-540.769	0.00618	0.00425	0.00375	0.00277	0.00289	0.00298	0.004	0.00357	0.00404	0.00379	0.00315	0.00279	0.00238	0.00204	0.00864	0.00222	0.00377	0.00267	0.00253	0.000938695		-540.769	0.000714589	0.0031	0.00238	0.00101	0.00143	0.000967426	0.00169	0.0043	0.00128	0.00165	0.000457048	0.000311973	0.000225815	0.000250536	0.000209187	0.000969602	0.000366967	0.00172	0.000866118	0.000629516
-539.575	0.00664	0.00406	0.00342	0.00262	0.00264	0.00288	0.00382	0.00336	0.00398	0.00338	0.00255	0.00279	0.00202	0.00175	0.00913	0.00187	0.00358	0.00329	0.003	0.00123		-539.575	0.000650682	0.00248	0.0023	0.00134	0.00155	0.000955628	0.000821143	0.00421	0.000995933	0.00188	0.000544105	0.0004187	0.000285045	9.54422e-05	0.000158166	0.000768127	0.000138277	0.00147	0.000743973	0.000590172
-538.382	0.0064	0.00496	0.00414	0.00318	0.00338	0.00375	0.00426	0.00493	0.00489	0.00418	0.00382	0.00381	0.0029	0.00236	0.00996	0.00297	0.00382	0.00378	0.00337	0.00138		-538.382	0.000784305	0.00344	0.00308	0.00162	0.00208	0.00157	0.00204	0.00465	0.00067433	0.00168	0.000500577	0.000459749	0.000310958	0.00028235	0.000270412	0.00136	0.000276555	0.00168	0.000455267	0.000681976
-537.188	0.00687	0.00413	0.00359	0.00253	0.00287	0.00277	0.00384	0.00366	0.00449	0.00348	0.00334	0.00228	0.00246	0.00202	0.00942	0.00212	0.00339	0.00341	0.00266	0.00121		-537.188	0.000662302	0.00278	0.00213	0.00111	0.00165	0.000932032	0.0016	0.00333	0.000695078	0.00136	0.000342786	0.000279134	0.00031466	0.000230652	0.000183676	0.000692573	0.000202098	0.00161	0.000688453	0.000262299
-535.995	0.00602	0.00445	0.00335	0.00278	0.00291	0.0029	0.00372	0.00418	0.0042	0.00356	0.00338	0.00339	0.00226	0.00199	0.00849	0.00197	0.00356	0.00304	0.00303	0.00114		-535.995	0.000819163	0.00301	0.00289	0.00126	0.00159	0.0011	0.00135	0.00436	0.000809196	0.00174	0.000484254	0.000320183	0.000159181	0.000155094	0.000244902	0.000868864	0.000377603	0.00142	0.000699557	0.000813125
-534.803	0.00632	0.00406	0.00385	0.00289	0.00306	0.00278	0.00376	0.0046	0.00406	0.00338	0.00322	0.00316	0.00249	0.00184	0.0102	0.00242	0.00377	0.00267	0.00305	0.00124		-534.803	0.000772685	0.00286	0.00215	0.00136	0.00164	0.00138	0.00181	0.00421	0.000404598	0.00184	0.000614839	0.000550057	0.000329467	0.00015907	0.000234697	0.00122	0.000281873	0.00168	0.000588516	0.000498367
-533.61	0.00632	0.00486	0.00429	0.00292	0.00336	0.00363	0.00439	0.00437	0.0048	0.00412	0.0038	0.00299	0.00298	0.00244	0.0103	0.00272	0.00433	0.00359	0.0032	0.00147		-533.61	0.000952785	0.00335	0.00298	0.00143	0.00203	0.00152	0.00178	0.00486	0.000632833	0.00146	0.000544105	0.000324288	0.000155479	6.36282e-05	9.18381e-05	0.000642204	0.000101049	0.000650158	0.000133249	0.000354103
-532.418	0.00679	0.00448	0.00337	0.00255	0.00266	0.00254	0.00357	0.00311	0.00435	0.0027	0.00295	0.00318	0.00216	0.00174	0.00859	0.00212	0.00365	0.00251	0.00261	0.00117		-532.418	0.000662302	0.00255	0.00226	0.00117	0.00136	0.000920235	0.00131	0.00309	0.000840319	0.00176	0.000424402	0.000410491	0.000222113	0.000178954	0.000357148	0.00106	0.000207416	0.00145	0.000866118	0.000721321
-531.226	0.00616	0.00457	0.00379	0.00302	0.00293	0.00316	0.00435	0.00485	0.00435	0.00375	0.00343	0.00316	0.00247	0.00189	0.00908	0.00245	0.00372	0.00341	0.00311	0.00148		-531.226	0.000778495	0.00327	0.0027	0.00129	0.00193	0.00109	0.00163	0.00297	0.000778073	0.00135	0.000462489	0.00045154	0.000248026	0.000210768	0.000219391	0.000982195	0.000186142	0.00184	0.000566308	0.000655746
-530.034	0.00616	0.00452	0.00321	0.00317	0.00303	0.00319	0.00323	0.00353	0.00458	0.00377	0.00299	0.00301	0.00238	0.00204	0.00869	0.00261	0.00351	0.0032	0.00294	0.00131		-530.034	0.000604205	0.00277	0.00251	0.00129	0.00137	0.000967426	0.00161	0.00448	0.000560213	0.0013	0.000337345	0.000270924	0.000140671	7.15817e-05	0.000188778	0.000906641	0.000308465	0.00143	0.000399747	0.000314758
-528.842	0.00644	0.00415	0.00371	0.00245	0.00299	0.00321	0.00351	0.00391	0.00406	0.00276	0.00301	0.00265	0.00246	0.00182	0.00991	0.002	0.00386	0.00302	0.00274	0.0013		-528.842	0.000732018	0.00271	0.00229	0.00148	0.00165	0.000955628	0.00138	0.00454	0.00096481	0.0015	0.000593075	0.000287343	0.000229517	0.000302234	0.000285719	0.00101	0.000319101	0.0018	0.000688453	0.000655746
-527.651	0.00651	0.00411	0.00379	0.00316	0.0032	0.00303	0.00402	0.00428	0.00462	0.00398	0.00343	0.00279	0.00243	0.00202	0.00869	0.00198	0.00367	0.0031	0.00313	0.00152		-527.651	0.000732018	0.00298	0.00311	0.0013	0.00193	0.00107	0.00141	0.00374	0.000632833	0.00171	0.000402638	0.000476169	0.00031466	0.000274396	0.000306127	0.00136	0.000175506	0.00214	0.000588516	0.000616402
-526.459	0.00646	0.00503	0.00391	0.00293	0.00278	0.00322	0.00408	0.00401	0.00498	0.00385	0.00288	0.0034	0.00239	0.00213	0.01074	0.00266	0.00391	0.0031	0.00272	0.00128		-526.459	0.000766876	0.00329	0.00271	0.00144	0.00184	0.00119	0.00201	0.00395	0.00103	0.00152	0.000424402	0.000311973	0.000229517	0.000246559	0.000285719	0.00084368	0.000164869	0.00134	0.000366435	0.000695091
-525.268	0.00627	0.00395	0.00351	0.00252	0.00268	0.00304	0.00374	0.00357	0.00373	0.00323	0.00255	0.00279	0.00241	0.00163	0.0082	0.00206	0.00332	0.00286	0.00309	0.00108		-525.268	0.000644873	0.00242	0.0021	0.00114	0.00125	0.0011	0.00166	0.00365	0.000632833	0.0018	0.000669249	0.000537743	0.00029615	0.000226675	0.000173472	0.000906641	0.000260599	0.00157	0.0005441	0.000800011
-524.078	0.0064	0.00436	0.00374	0.00286	0.0033	0.00291	0.00422	0.00393	0.00429	0.00385	0.00329	0.00327	0.00254	0.00201	0.00898	0.00234	0.00375	0.0029	0.00316	0.00128		-524.078	0.000708779	0.00291	0.00281	0.00138	0.00175	0.00138	0.00146	0.00377	0.000684704	0.000664652	0.000244847	0.00022577	0.000322064	0.000250536	0.000311229	0.00121	0.000366967	0.00132	0.000766181	0.000616402
-522.887	0.00667	0.00432	0.00348	0.0029	0.00304	0.00344	0.00368	0.00361	0.0046	0.00367	0.00294	0.00291	0.00216	0.00195	0.00834	0.00219	0.00353	0.00331	0.00261	0.00118		-522.887	0.000772685	0.00274	0.00271	0.00145	0.00171	0.00127	0.0017	0.00442	0.00119	0.00179	0.00041352	0.000500798	0.0001962	0.000214745	0.000229595	0.000856272	0.000154232	0.0017	0.000388643	0.000354103
-521.697	0.00633	0.00429	0.00374	0.0028	0.0029	0.00304	0.00325	0.00407	0.00453	0.00361	0.00332	0.00315	0.00249	0.00198	0.00898	0.00203	0.00353	0.00325	0.00301	0.00127		-521.697	0.00069135	0.00287	0.00251	0.00137	0.00162	0.00127	0.00149	0.00371	0.000612084	0.00165	0.000576751	0.000361232	0.000318362	0.000353932	0.000403067	0.00113	0.000319101	0.00145	0.00078839	0.000747551
-520.507	0.00617	0.00397	0.00354	0.00282	0.0029	0.00237	0.00355	0.00353	0.00418	0.00321	0.00255	0.00286	0.0021	0.00161	0.00981	0.00187	0.00314	0.00235	0.00261	0.00149		-520.507	0.000662302	0.00239	0.00175	0.00113	0.00103	0.00116	0.00137	0.00339	0.00109	0.00108	0.000440725	0.000340707	0.000299852	0.000214745	0.000229595	0.00125	0.000351012	0.00149	0.000743973	0.000786896
-519.317	0.00674	0.00477	0.00408	0.00293	0.00339	0.00354	0.00461	0.00418	0.00569	0.0042	0.0035	0.00327	0.00285	0.00235	0.01137	0.00264	0.00389	0.00372	0.00322	0.0013		-519.317	0.000952785	0.00353	0.0033	0.00173	0.00207	0.0013	0.00179	0.00448	0.000912939	0.00139	0.000533223	0.000385861	0.000347977	0.000190884	0.000275514	0.00105	0.00029251	0.00224	0.000799494	0.000668861
-518.128	0.00636	0.00338	0.00267	0.00207	0.00202	0.00185	0.0027	0.00232	0.00244	0.00198	0.00227	0.00216	0.00146	0.00118	0.00576	0.00124	0.00227	0.00182	0.00183	0.000349514		-518.128	0.000412486	0.00176	0.00197	0.00053392	0.00095119	0.000542702	0.000729905	0.00271	0.000829944	0.00108	0.000397197	0.000332497	0.000225815	0.000230652	0.000295923	0.00123	0.000345693	0.00143	0.000855014	0.000472137
-516.938	0.00675	0.00427	0.00364	0.00219	0.00283	0.00296	0.00349	0.00445	0.00424	0.00367	0.00299	0.00316	0.00235	0.00219	0.00859	0.00184	0.00314	0.00288	0.00276	0.00127		-516.938	0.000702969	0.00289	0.00213	0.00113	0.00143	0.00112	0.00129	0.00297	0.000508341	0.00144	0.000473371	0.000455644	0.000251728	0.000330071	0.000234697	0.00115	0.000468015	0.00185	0.0005441	0.0008787
-515.749	0.00612	0.0037	0.00343	0.00251	0.00266	0.00226	0.00317	0.00299	0.00364	0.00293	0.00299	0.00265	0.0025	0.00152	0.0081	0.00187	0.00323	0.00302	0.00268	0.00102		-515.749	0.000720398	0.00232	0.00178	0.00129	0.00107	0.000825852	0.000836349	0.00342	0.000871442	0.00163	0.000402638	0.000361232	0.000233218	0.000230652	0.000331638	0.000793311	0.000255281	0.00193	0.00089943	0.000813125
-514.56	0.00643	0.00425	0.00333	0.00318	0.00296	0.003	0.00372	0.00366	0.00442	0.0029	0.00295	0.00299	0.00223	0.00153	0.00922	0.00186	0.00335	0.00288	0.00239	0.0011		-514.56	0.00069135	0.003	0.00279	0.00104	0.00159	0.00122	0.00126	0.00406	0.000570587	0.00161	0.000511459	0.000414595	0.000240622	0.000206792	0.00026531	0.0012	0.00029251	0.00163	0.000510788	0.000354103
-513.372	0.00654	0.00432	0.00354	0.00255	0.00267	0.00283	0.00374	0.00307	0.00367	0.00328	0.00258	0.00287	0.0021	0.00176	0.00722	0.0017	0.00335	0.00318	0.00235	0.00106		-513.372	0.00068554	0.00245	0.00234	0.00121	0.00149	0.000873043	0.00138	0.00303	0.00109	0.00142	0.000386315	0.000406386	0.00017769	7.55584e-05	0.00016837	0.000881457	0.000239326	0.00143	0.000444163	0.000459022
-512.183	0.00624	0.00438	0.00356	0.00269	0.00299	0.00291	0.00378	0.00378	0.00402	0.00348	0.00329	0.00342	0.00222	0.0018	0.00922	0.00236	0.00367	0.0031	0.0024	0.00123		-512.183	0.00051125	0.00287	0.00256	0.00138	0.00165	0.00134	0.00125	0.00365	0.00067433	0.000775427	0.000272053	0.000180616	0.000188796	0.000202815	0.000117349	0.000931826	0.000260599	0.00153	0.000732869	0.000393448
-510.995	0.0065	0.00397	0.00306	0.00244	0.00284	0.00264	0.003	0.00372	0.00406	0.00321	0.00262	0.00272	0.00219	0.00179	0.00869	0.00143	0.00307	0.00261	0.0029	0.000908737		-510.995	0.000778495	0.00242	0.00208	0.000904396	0.00134	0.000766862	0.00105	0.00339	0.000829944	0.00101	0.00036455	0.000307868	0.000214709	0.000198838	0.0002398	0.000755534	0.000175506	0.00132	0.000632932	0.000577057
-509.807	0.00657	0.00454	0.00408	0.00297	0.00328	0.00316	0.00418	0.00412	0.00411	0.00394	0.00341	0.0027	0.00273	0.00181	0.00917	0.0023	0.00393	0.00296	0.00276	0.00138		-509.807	0.00069135	0.00306	0.00264	0.00158	0.00139	0.00138	0.00152	0.00386	0.000612084	0.00106	0.000244847	0.000188826	0.000329467	0.000246559	0.000198983	0.0014	0.000281873	0.00226	0.000699557	0.000708206
-508.619	0.0061	0.00471	0.00395	0.00302	0.00299	0.00309	0.00437	0.00412	0.00458	0.00406	0.00345	0.00323	0.00259	0.00232	0.01035	0.00274	0.00433	0.00314	0.00325	0.00125		-508.619	0.000917927	0.00338	0.0033	0.00136	0.0019	0.00134	0.00227	0.00454	0.000612084	0.00139	0.00057131	0.000365337	0.000203603	0.000163047	0.000127553	0.000780719	0.000287191	0.000879625	0.000710661	0.000472137
-507.432	0.00657	0.0037	0.00333	0.00255	0.00268	0.00285	0.00353	0.0038	0.00431	0.00326	0.00287	0.00335	0.00257	0.00189	0.00864	0.00206	0.0029	0.00325	0.00285	0.00115		-507.432	0.000702969	0.00272	0.00253	0.00124	0.00158	0.000790458	0.00114	0.00403	0.00096481	0.00123	0.000391756	0.000381756	0.000303554	0.00014714	0.000255106	0.00116	0.00032442	0.00159	0.00078839	0.000747551
-506.244	0.00627	0.00413	0.00371	0.00251	0.00284	0.00252	0.00311	0.00368	0.00446	0.00328	0.00274	0.0025	0.002	0.00163	0.00932	0.00189	0.00316	0.00278	0.003	0.000968654		-506.244	0.000569347	0.00242	0.00238	0.00122	0.00155	0.001	0.000942794	0.00318	0.000456469	0.00171	0.000799835	0.000455644	0.000240622	0.000167024	0.000326536	0.00112	0.000345693	0.00151	0.000610724	0.000891815
-505.057	0.00645	0.00448	0.00353	0.0026	0.0027	0.0026	0.0043	0.00376	0.00409	0.00371	0.00304	0.00294	0.00193	0.00181	0.00688	0.00233	0.00356	0.00269	0.00305	0.00115		-505.057	0.000842401	0.00294	0.00221	0.00126	0.00132	0.00125	0.00192	0.00365	0.000902565	0.000617176	0.000190437	0.000229875	0.00011846	3.97676e-06	0.000173472	0.000692573	0.000239326	0.00124	0.000444163	0.000275413
-503.871	0.00652	0.00438	0.00337	0.00229	0.0024	0.00286	0.00298	0.00324	0.00387	0.00299	0.00287	0.00248	0.00223	0.00158	0.00854	0.00212	0.00353	0.00333	0.0024	0.00118		-503.871	0.000540299	0.00255	0.00248	0.00106	0.00154	0.00077866	0.00144	0.00409	0.0011	0.00109	0.000337345	0.000254504	0.000273939	0.000206792	0.000255106	0.000768127	0.000191461	0.0012	0.000521892	0.000419678
-502.684	0.00628	0.00418	0.00362	0.00288	0.0029	0.00291	0.00382	0.00339	0.00422	0.00346	0.00301	0.00322	0.00193	0.00178	0.00771	0.00192	0.00339	0.00321	0.00296	0.00153		-502.684	0.000662302	0.00284	0.00234	0.0011	0.00175	0.00127	0.00113	0.00433	0.000570587	0.000981152	0.000239406	0.000143672	0.000240622	0.000298257	0.000387761	0.000994787	0.000329738	0.00172	0.00102	0.00102
-501.498	0.00643	0.00406	0.00317	0.00236	0.00242	0.0027	0.00329	0.00403	0.00369	0.0034	0.00273	0.00281	0.00246	0.0018	0.00869	0.00197	0.00311	0.00329	0.00298	0.00124		-501.498	0.000551918	0.00277	0.00227	0.00131	0.00132	0.000802256	0.000851556	0.00318	0.00081957	0.00125	0.000429843	0.000348917	0.000229517	0.000214745	0.000224493	0.00101	0.000180824	0.00166	0.000699557	0.00082624
-500.311	0.00689	0.00392	0.00366	0.00255	0.0031	0.00255	0.00335	0.00359	0.00429	0.00342	0.00325	0.00299	0.0022	0.00143	0.00874	0.00219	0.00344	0.00337	0.00246	0.00116		-500.311	0.000772685	0.00274	0.00245	0.00129	0.00155	0.00117	0.0016	0.00456	0.000663956	0.00125	0.000353668	0.000275029	0.000259132	0.00027042	0.000397965	0.00126	0.000340375	0.00166	0.000866118	0.000642631
-499.125	0.00631	0.00395	0.00342	0.00239	0.00231	0.00244	0.00349	0.0032	0.00402	0.00338	0.00288	0.00243	0.00191	0.00164	0.00683	0.00175	0.00255	0.00296	0.00248	0.000958667		-499.125	0.000604205	0.00245	0.00226	0.0011	0.00137	0.00109	0.00111	0.00312	0.000622458	0.0012	0.000451607	0.000262714	0.000162883	0.000127256	0.000198983	0.000906641	0.000170187	0.00107	0.000488579	0.000459022
-497.94	0.00654	0.00422	0.00298	0.00278	0.0025	0.00262	0.00349	0.0032	0.00415	0.00276	0.00287	0.0027	0.00224	0.00163	0.00805	0.00204	0.00286	0.00241	0.00248	0.00122		-497.94	0.000592586	0.0026	0.00243	0.00124	0.00126	0.000873043	0.000927587	0.00421	0.00105	0.00109	0.000424402	0.000344812	0.000181392	0.000167024	0.000193881	0.00101	0.000335056	0.00128	0.000566308	0.000616402
-496.754	0.00642	0.0039	0.0028	0.00184	0.00209	0.00229	0.00211	0.00316	0.00333	0.0029	0.00271	0.00234	0.00193	0.00135	0.00756	0.00151	0.00279	0.00218	0.00216	0.00107		-496.754	0.000424105	0.00226	0.00156	0.000904396	0.00085998	0.000601692	0.000805937	0.00265	0.000881816	0.00165	0.000478813	0.000455644	0.000262833	0.00028235	0.000367353	0.00123	0.000271236	0.00205	0.000910534	0.00136
-495.569	0.00613	0.00395	0.00316	0.00233	0.00293	0.00257	0.00317	0.00299	0.00369	0.00303	0.00255	0.00248	0.0016	0.00153	0.00664	0.00181	0.00323	0.00253	0.00237	0.000778917		-495.569	0.000569347	0.00235	0.00202	0.000828121	0.00136	0.00105	0.00154	0.003	0.000591335	0.000996977	0.000478813	0.000389966	0.000310958	0.000266443	0.000209187	0.000881457	0.000239326	0.00157	0.000521892	0.000445907
-494.384	0.00642	0.00447	0.00356	0.00286	0.00296	0.00313	0.00365	0.00347	0.00418	0.00391	0.00304	0.00284	0.00262	0.00218	0.00849	0.00234	0.00367	0.00304	0.00313	0.00126		-494.384	0.000842401	0.00315	0.00265	0.00141	0.00186	0.00105	0.00161	0.00489	0.000902565	0.00146	0.000304699	0.000258609	0.000262833	0.000226675	0.000234697	0.00137	0.000287191	0.00231	0.000855014	0.000629516
-493.199	0.00642	0.00408	0.00301	0.00245	0.00254	0.00283	0.00339	0.00295	0.0036	0.00282	0.00258	0.00258	0.00192	0.00145	0.00869	0.00181	0.00295	0.00247	0.00229	0.00102		-493.199	0.000493821	0.00228	0.0023	0.001	0.00102	0.0011	0.00109	0.00348	0.000861067	0.00123	0.000462489	0.000287343	0.000240622	0.000218722	0.00026531	0.00115	0.000249963	0.00163	0.000455267	0.000681976
-492.015	0.00669	0.00427	0.00317	0.00276	0.00268	0.00262	0.00341	0.00376	0.00411	0.00309	0.00283	0.0027	0.00245	0.00193	0.00834	0.00176	0.00342	0.00294	0.00313	0.00132		-492.015	0.000610015	0.00263	0.00215	0.00155	0.00152	0.00131	0.00144	0.00374	0.00096481	0.00136	0.00036455	0.000291448	0.000114758	0	4.0817e-05	0.000667389	0.000101049	0.00101	0.000499684	0.000432793
-490.831	0.00625	0.0042	0.00374	0.0027	0.0032	0.00296	0.00418	0.00355	0.00471	0.00367	0.00308	0.00303	0.00202	0.00179	0.00893	0.00249	0.00339	0.00331	0.00281	0.00129		-490.831	0.000737827	0.00283	0.00264	0.00131	0.00156	0.00119	0.0021	0.00374	0.00081957	0.00168	0.000489695	0.000389966	0.000307256	0.00029428	0.000290821	0.00135	0.000377603	0.00166	0.000877222	0.00085247
-489.646	0.00666	0.00429	0.00364	0.00257	0.00248	0.00254	0.00378	0.00364	0.00398	0.00326	0.00255	0.00255	0.00208	0.00149	0.00937	0.0017	0.00314	0.0028	0.00246	0.0012		-489.646	0.000551918	0.00283	0.00221	0.000969774	0.00165	0.000896639	0.00137	0.00348	0.000871442	0.00101	0.000391756	0.000254504	0.000240622	9.9419e-05	0.000214289	0.000856272	0.000287191	0.00174	0.000810598	0.000485252
-488.463	0.00627	0.00393	0.004	0.00269	0.00283	0.00275	0.00337	0.00397	0.00409	0.00348	0.0032	0.00284	0.00234	0.00187	0.00795	0.00219	0.00419	0.00314	0.00253	0.00117		-488.463	0.000766876	0.00297	0.00257	0.00136	0.00159	0.00109	0.00128	0.00392	0.000570587	0.00155	0.00036455	0.000303763	0.000248026	0.00028235	0.000209187	0.00111	0.000234008	0.00143	0.000632932	0.000996734
-487.279	0.00671	0.00395	0.0035	0.00256	0.00286	0.00242	0.00313	0.00357	0.00406	0.00311	0.00295	0.00293	0.00239	0.0018	0.0081	0.00236	0.00314	0.00282	0.00244	0.000968654		-487.279	0.000604205	0.00275	0.00205	0.00105	0.00147	0.00101	0.00131	0.0038	0.000632833	0.000617176	0.000380874	0.000151881	0.000233218	0.000238606	0.00033674	0.00139	0.000494607	0.00164	0.000943847	0.000668861
-486.096	0.00655	0.00379	0.00324	0.00255	0.00245	0.00265	0.00339	0.00343	0.00362	0.00258	0.00258	0.00228	0.00218	0.00139	0.008	0.00173	0.00349	0.00257	0.00203	0.0011		-486.096	0.000441534	0.00266	0.00193	0.00111	0.00126	0.00134	0.00129	0.00294	0.000591335	0.00123	0.00036455	0.000270924	0.000270237	0.000194861	0.000250004	0.00108	0.000117004	0.00201	0.00089943	0.000721321
-484.912	0.00656	0.00377	0.00322	0.00208	0.00228	0.00246	0.00298	0.00339	0.00344	0.00288	0.00232	0.00253	0.00181	0.00158	0.00644	0.00153	0.00272	0.0022	0.00235	0.00103		-484.912	0.000389247	0.00234	0.00205	0.000915292	0.00103	0.000908437	0.000821143	0.00239	0.000570587	0.00142	0.000337345	0.000262714	0.000333169	0.000238606	0.00033674	0.00105	0.000510562	0.0017	0.000577412	0.000459022
-483.73	0.00633	0.00376	0.00333	0.00251	0.00281	0.00272	0.00331	0.00349	0.00364	0.00295	0.00292	0.00221	0.0023	0.00197	0.00932	0.0023	0.00302	0.00329	0.00266	0.00101		-483.73	0.000621634	0.00272	0.00279	0.00105	0.00184	0.00125	0.00132	0.00359	0.00102	0.00103	0.000435284	0.000369441	0.000233218	0.000274396	0.000244902	0.00117	0.000255281	0.00174	0.000877222	0.000668861
-482.547	0.00666	0.00402	0.00263	0.00233	0.00205	0.00234	0.00298	0.00293	0.00324	0.00251	0.00216	0.00228	0.00187	0.00122	0.00537	0.0011	0.00286	0.00229	0.00229	0.00084882		-482.547	0.000441534	0.00222	0.00186	0.000730054	0.00099028	0.000731468	0.000927587	0.003	0.000643207	0.000933677	0.000342786	0.000279134	0.000381294	0.000322118	0.000316331	0.00133	0.000351012	0.0018	0.000855014	0.00102
-481.364	0.00647	0.00363	0.00329	0.00239	0.00257	0.00228	0.00268	0.00328	0.00324	0.00268	0.00274	0.00279	0.00156	0.0014	0.00703	0.00179	0.00316	0.00241	0.00266	0.000888765		-481.364	0.000406676	0.00237	0.002	0.000784536	0.0012	0.000766862	0.000821143	0.00236	0.000736576	0.00127	0.00036455	0.000410491	0.000336871	0.000254513	0.000301025	0.00111	0.000271236	0.00184	0.00103	0.000590172
-480.182	0.00658	0.00372	0.00322	0.00223	0.00281	0.00246	0.00386	0.0028	0.00353	0.00326	0.0029	0.00296	0.00203	0.00172	0.00771	0.00178	0.00339	0.00245	0.00246	0.000958667		-480.182	0.000708779	0.00243	0.002	0.00102	0.00117	0.000967426	0.00146	0.00292	0.000695078	0.00116	0.00046793	0.00022577	0.000436822	0.000226675	0.000214289	0.00112	0.000436105	0.00124	0.000710661	0.000773781
-479	0.00657	0.00374	0.003	0.00237	0.00218	0.00267	0.00296	0.00316	0.00324	0.00247	0.00241	0.0025	0.00199	0.00137	0.00761	0.00149	0.00318	0.00265	0.0027	0.00109		-479	0.00051125	0.00252	0.00197	0.00111	0.00128	0.000731468	0.00128	0.00241	0.000456469	0.0013	0.000293817	0.000279134	0.000359082	0.000107373	0.000244902	0.00102	0.000180824	0.00124	0.000866118	0.000445907
-477.818	0.00643	0.00406	0.00345	0.00236	0.00267	0.00246	0.00384	0.00368	0.00395	0.00324	0.00258	0.0031	0.00193	0.00175	0.00869	0.00167	0.00307	0.00255	0.0029	0.00114		-477.818	0.00069716	0.00255	0.002	0.000969774	0.00116	0.00124	0.00116	0.00324	0.000881816	0.000617176	0.000440725	0.00023398	0.000285045	0.000405629	0.000301025	0.00159	0.000414832	0.00233	0.00119	0.000537712
-476.637	0.00659	0.00432	0.00383	0.00274	0.00263	0.00272	0.00398	0.00391	0.00375	0.00323	0.00288	0.00274	0.00267	0.00184	0.00903	0.0023	0.00351	0.00321	0.00298	0.00115		-476.637	0.00069716	0.00272	0.00257	0.0012	0.00149	0.00104	0.0016	0.00318	0.000622458	0.00198	0.000446166	0.0004187	0.000303554	0.000210768	0.000321433	0.000969602	0.000287191	0.00138	0.000977159	0.000681976
-475.455	0.00664	0.00386	0.00332	0.00237	0.00289	0.0025	0.00321	0.00318	0.00358	0.00288	0.00294	0.00269	0.00219	0.00159	0.00737	0.00182	0.00353	0.00276	0.00272	0.00139		-475.455	0.000592586	0.0028	0.00208	0.00104	0.00128	0.000920235	0.00117	0.00348	0.000840319	0.00106	0.000478813	0.000311973	0.000281343	0.000349955	0.000352046	0.00145	0.000499926	0.00184	0.00089943	0.00121
-474.274	0.00634	0.00415	0.00337	0.00282	0.00289	0.00275	0.00388	0.00387	0.00438	0.00311	0.00304	0.00281	0.00224	0.00188	0.00839	0.00269	0.00391	0.00323	0.00281	0.00142		-474.274	0.000644873	0.00266	0.00219	0.00123	0.00146	0.000908437	0.0014	0.00315	0.000684704	0.000411451	0.000174114	0.000205245	0.000240622	0.000190884	0.000270412	0.00112	0.000319101	0.0021	0.00119	0.000550827
-473.093	0.00637	0.00415	0.00335	0.0026	0.00241	0.00257	0.00327	0.00334	0.00318	0.00301	0.00257	0.00245	0.00191	0.00154	0.00874	0.00182	0.00351	0.00271	0.00233	0.00125		-473.093	0.000598395	0.0024	0.00224	0.00125	0.00125	0.000790458	0.00116	0.0035	0.00074695	0.00138	0.000369991	0.000381756	0.000192498	0.000262466	0.000255106	0.000994787	0.000223371	0.00195	0.000977159	0.000655746
-471.913	0.00662	0.00338	0.00287	0.00219	0.00229	0.00216	0.0026	0.00263	0.00307	0.00256	0.00225	0.00205	0.00187	0.00138	0.00678	0.00162	0.00274	0.00229	0.00235	0.000988626		-471.913	0.000610015	0.00231	0.00218	0.000947981	0.00106	0.000625288	0.00128	0.00303	0.00137	0.00117	0.000277494	0.000303763	0.000307256	0.000139187	0.000408169	0.00132	0.000340375	0.00208	0.00115	0.000681976
-470.732	0.00653	0.00379	0.00329	0.0024	0.00219	0.00211	0.00305	0.00309	0.00409	0.00288	0.00236	0.00228	0.00192	0.00136	0.00761	0.00178	0.00255	0.00223	0.00187	0.00105		-470.732	0.000575157	0.00185	0.00182	0.000621091	0.00099028	0.000920235	0.0012	0.00194	0.000352726	0.00123	0.000391756	0.000344812	0.000370188	0.000302234	0.000311229	0.00105	0.000372285	0.00201	0.00101	0.000944275
-469.552	0.00654	0.00369	0.00335	0.00239	0.00242	0.00254	0.0026	0.0023	0.00347	0.00264	0.00222	0.00231	0.00183	0.0015	0.00669	0.0017	0.00297	0.00237	0.00233	0.000898751		-469.552	0.000563537	0.00206	0.002	0.001	0.00141	0.000766862	0.00126	0.0033	0.000923313	0.000854552	0.000386315	0.000147777	0.000344275	0.000214745	0.000290821	0.00125	0.000239326	0.00157	0.00108	0.000773781
-468.372	0.00651	0.00356	0.00293	0.00225	0.00245	0.0027	0.00319	0.00336	0.00364	0.00276	0.00223	0.00214	0.00176	0.00137	0.00805	0.00118	0.0033	0.00239	0.00259	0.00079889		-468.372	0.000488012	0.00232	0.00183	0.00098067	0.00096422	0.000802256	0.00113	0.0035	0.00101	0.00133	0.000250288	0.000242189	0.000111056	0.00013521	0.000117349	0.000541466	0	0.00103	0.000666245	0.000603287
-467.192	0.00642	0.00416	0.00345	0.00249	0.00268	0.00286	0.00298	0.00414	0.00415	0.00379	0.00294	0.00287	0.00242	0.00192	0.00903	0.00209	0.00346	0.00321	0.00288	0.00152		-467.192	0.000824972	0.00303	0.00262	0.00119	0.00158	0.00155	0.00176	0.0038	0.00111	0.00146	0.000353668	0.000336602	0.000307256	0.000298257	0.000285719	0.00123	0.00032442	0.00161	0.00107	0.0011
-466.013	0.00639	0.00358	0.00324	0.00229	0.00281	0.00242	0.00329	0.00332	0.0034	0.00315	0.00243	0.00214	0.0018	0.00163	0.00732	0.00193	0.00281	0.00235	0.00279	0.00109		-466.013	0.000546108	0.00246	0.00227	0.00102	0.0013	0.000908437	0.00129	0.0028	0.00107	0.000458926	0.000239406	0.000155986	8.51432e-05	0.000254513	8.6736e-05	0.000768127	0.000255281	0.000841381	0.000721765	0.000275413
-464.834	0.00633	0.00346	0.00308	0.00187	0.00227	0.00231	0.00254	0.00284	0.0032	0.00241	0.00218	0.00207	0.00196	0.00132	0.00722	0.00162	0.00279	0.00208	0.00196	0.000968654		-464.834	0.000458963	0.00208	0.00199	0.000577506	0.00111	0.000589894	0.00132	0.00286	0.000923313	0.00188	0.000538664	0.000365337	0.00037389	0.000278373	0.00050511	0.00133	0.000414832	0.00201	0.00121	0.0008787
-463.655	0.00647	0.00379	0.00308	0.00245	0.00251	0.00247	0.0027	0.0032	0.00311	0.00249	0.00244	0.00262	0.00171	0.00141	0.00693	0.00168	0.00236	0.00261	0.00224	0.00104		-463.655	0.000400867	0.00225	0.00155	0.000937085	0.00124	0.00111	0.000973206	0.00283	0.000975185	0.000791252	0.000277494	0.000340707	0.000229517	0.000246559	0.000163268	0.00106	0.000223371	0.0014	0.000943847	0.000773781
-462.476	0.00633	0.00374	0.00304	0.00237	0.0027	0.00252	0.00355	0.00332	0.00362	0.00309	0.0025	0.00253	0.00215	0.00179	0.00844	0.00189	0.003	0.00276	0.00285	0.00111		-462.476	0.000563537	0.00228	0.00193	0.00123	0.00124	0.000991022	0.00138	0.00368	0.000757324	0.000886202	0.000228524	0.000123147	0.000292449	0.00012328	0.000260208	0.000931826	0.000345693	0.00153	0.000777285	0.00090493
-461.297	0.00651	0.00395	0.00314	0.00248	0.00219	0.00247	0.0028	0.00278	0.00335	0.00218	0.00197	0.00221	0.00208	0.0014	0.00712	0.00167	0.0033	0.00247	0.00215	0.000938695		-461.297	0.000656492	0.00217	0.00211	0.000871707	0.00116	0.000707873	0.00144	0.00194	0.00089219	0.000933677	0.000418961	0.000283238	0.00025543	0.000222699	0.000198983	0.00123	0.000345693	0.00149	0.000877222	0.000721321
-460.119	0.00662	0.00374	0.00284	0.00231	0.00222	0.00223	0.00315	0.0029	0.00378	0.00295	0.0026	0.00224	0.00175	0.0015	0.00712	0.00154	0.0025	0.00255	0.00263	0.000818862		-460.119	0.00051706	0.00242	0.00204	0.00104	0.00152	0.001	0.000760317	0.00253	0.000487592	0.000870377	0.000359109	0.00021756	0.000233218	0.00030621	0.000219391	0.000931826	0.000244644	0.0014	0.000910534	0.000800011
-458.941	0.00609	0.00386	0.00346	0.00239	0.00245	0.00247	0.00315	0.00278	0.00355	0.00319	0.00222	0.00272	0.00188	0.00148	0.0062	0.00182	0.0025	0.00178	0.00183	0.00079889		-458.941	0.000505441	0.00243	0.00188	0.000947981	0.00129	0.000967426	0.00114	0.00283	0.000695078	0.00116	0.000321022	0.000414595	0	7.95352e-05	0.000244902	0.000541466	0.000138277	0.00124	0.000521892	0.000301643
-457.763	0.00617	0.0037	0.00314	0.00229	0.00205	0.00195	0.00303	0.00326	0.00335	0.00222	0.00241	0.00226	0.00215	0.00123	0.00664	0.00168	0.00246	0.00229	0.00239	0.00097864		-457.763	0.00069716	0.00232	0.00215	0.00108	0.0012	0.000884841	0.000912381	0.00353	0.000829944	0.00101	0.00020676	0.000172406	0.000244324	0.00012328	0.000280617	0.00103	0.000191461	0.00164	0.000832806	0.000577057
-456.585	0.00682	0.0036	0.00311	0.00282	0.00266	0.00285	0.00331	0.00299	0.00389	0.00274	0.00244	0.00219	0.00204	0.00173	0.00864	0.00162	0.00286	0.00259	0.00253	0.000818862		-456.585	0.000627444	0.00228	0.00208	0.00121	0.00122	0.00123	0.00125	0.00315	0.00060171	0.000427276	0.00020676	0.000184721	0.000225815	0.000163047	0.000178574	0.000818495	0.000329738	0.00193	0.000577412	0.000563942
-455.408	0.00643	0.00323	0.00245	0.00223	0.00218	0.00214	0.00282	0.00244	0.00289	0.00212	0.00232	0.00217	0.00155	0.0012	0.00551	0.00157	0.00232	0.0021	0.00155	0.000519278		-455.408	0.000412486	0.00182	0.00175	0.000686469	0.00097725	0.000660681	0.00103	0.00194	0.00102	0.00108	0.000462489	0.000365337	0.000207305	0.000266443	0.000382659	0.00112	0.000234008	0.00145	0.00109	0.00090493
-454.23	0.00647	0.00441	0.00301	0.0028	0.00263	0.00282	0.00321	0.00393	0.00411	0.00313	0.00271	0.00279	0.00242	0.00164	0.00917	0.00208	0.00403	0.00318	0.00272	0.00133		-454.23	0.00069716	0.003	0.00232	0.00113	0.00152	0.000991022	0.00179	0.00489	0.000923313	0.000965327	0.000369991	0.00020114	0.000192498	0.000139187	0.000153064	0.000931826	0.000366967	0.00122	0.000688453	0.000236069
-453.053	0.00658	0.00349	0.00293	0.002	0.00224	0.00221	0.00327	0.00297	0.00355	0.00251	0.00227	0.00219	0.00183	0.00147	0.00581	0.00167	0.00293	0.00196	0.00226	0.000988626		-453.053	0.000482202	0.00216	0.00158	0.000806329	0.00088604	0.000955628	0.000805937	0.00262	0.000861067	0.000727952	0.00026117	0.00022577	0.000273939	0.000143163	0.000301025	0.00115	0.000218053	0.0018	0.000721765	0.000773781
-451.877	0.0063	0.00353	0.00293	0.00249	0.00245	0.00249	0.00292	0.00265	0.00393	0.0029	0.00243	0.00233	0.0018	0.00149	0.00776	0.00173	0.00297	0.00233	0.00233	0.00112		-451.877	0.000598395	0.00239	0.00191	0.000969774	0.00151	0.00117	0.0014	0.0038	0.000518715	0.000981152	0.000179555	0.000151881	0.000270237	0.000222699	0.000244902	0.00131	0.000212734	0.00149	0.000910534	0.00114
-450.7	0.0066	0.00333	0.00227	0.00183	0.00192	0.00167	0.00252	0.00228	0.00318	0.00235	0.00192	0.00195	0.00149	0.00105	0.0063	0.00112	0.0022	0.00186	0.00168	0.000619139		-450.7	0.00033696	0.00196	0.00207	0.000784536	0.00074271	0.000601692	0.000440984	0.002	0.000591335	0.00123	0.000342786	0.00023398	0.000214709	0.000238606	0.000224493	0.000654796	0.000271236	0.00109	0.000577412	0.000406563
-449.524	0.00657	0.00392	0.00364	0.00249	0.00309	0.0026	0.00386	0.00407	0.00429	0.00352	0.00251	0.00313	0.00224	0.00183	0.00834	0.0022	0.00353	0.00314	0.0029	0.00113		-449.524	0.000726208	0.00275	0.00229	0.00125	0.00169	0.00159	0.00207	0.00406	0.000580961	0.000648826	0.000223083	0.00022577	0.000347977	0.00030621	0.000234697	0.00116	0.000382922	0.00163	0.00111	0.00125
-448.348	0.00644	0.00434	0.00364	0.00273	0.00263	0.00282	0.00343	0.00361	0.00382	0.00291	0.0032	0.0027	0.00235	0.00172	0.00771	0.00214	0.00314	0.003	0.0025	0.00113		-448.348	0.000784305	0.00298	0.00249	0.00108	0.0015	0.0016	0.00146	0.00406	0.000809196	0.00141	0.000495136	0.000238084	0.000266535	0.000234629	0.000219391	0.00115	0.000148914	0.00136	0.000721765	0.000786896
-447.172	0.00634	0.00351	0.00213	0.002	0.00159	0.0017	0.00231	0.00234	0.00242	0.00185	0.00185	0.0019	0.00132	0.00112	0.00615	0.00124	0.00197	0.00204	0.0015	0.000758945		-447.172	0.000400867	0.00217	0.00169	0.000479439	0.00087301	0.000365734	0.000958	0.00268	0.00103	0.000886202	0.000212201	0.000242189	0.000262833	0.000178954	0.000352046	0.00136	0.000351012	0.00178	0.000999367	0.000681976
-445.996	0.00637	0.0036	0.00317	0.00199	0.00255	0.00249	0.00317	0.00345	0.0032	0.00268	0.00234	0.00248	0.00176	0.00157	0.00659	0.00148	0.00295	0.00223	0.00211	0.00107		-445.996	0.000668111	0.00248	0.00224	0.000969774	0.00146	0.000979224	0.00163	0.00336	0.000757324	0.000633002	0.000190437	0.000155986	0.00029615	0.000218722	0.000326536	0.0011	0.00029251	0.00151	0.00103	0.000813125
-444.821	0.00635	0.00395	0.00298	0.00235	0.00247	0.00268	0.00337	0.00305	0.00369	0.0028	0.00271	0.00226	0.00207	0.00147	0.00771	0.00181	0.00288	0.00269	0.0025	0.00107		-444.821	0.000534489	0.00252	0.002	0.00104	0.00126	0.00105	0.00125	0.00333	0.00101	0.000886202	0.000342786	0.000229875	0.000362784	0.000349955	0.000403067	0.000906641	0.000303146	0.00182	0.00124	0.000786896
-443.645	0.00634	0.00317	0.00279	0.00213	0.00201	0.00224	0.00246	0.00261	0.00278	0.00251	0.0023	0.00255	0.00181	0.00135	0.00639	0.00159	0.00255	0.00176	0.00216	0.000649098		-443.645	0.000424105	0.00211	0.00215	0.00101	0.00132	0.000637085	0.00117	0.00303	0.000560213	0.00125	0.000282935	0.000299658	0.000133268	0.000163047	8.6736e-05	0.00084368	0.000117004	0.00117	0.000699557	0.000327873
-442.47	0.00643	0.00374	0.00284	0.00235	0.00251	0.00219	0.003	0.00297	0.00393	0.00295	0.00257	0.00243	0.00173	0.00148	0.00893	0.00184	0.00274	0.00218	0.00226	0.000938695		-442.47	0.000546108	0.00216	0.00186	0.00104	0.00134	0.000967426	0.00109	0.00324	0.000809196	0.00101	0.000146908	0.000114937	0.000214709	0.000103396	0.000295923	0.00103	0.000191461	0.00126	0.000799494	0.0008787
-441.296	0.00615	0.00404	0.00329	0.00227	0.0024	0.00226	0.00319	0.00295	0.00329	0.00278	0.00244	0.00257	0.00196	0.00167	0.00737	0.00192	0.00316	0.00265	0.00218	0.000868792		-441.296	0.000540299	0.00219	0.00226	0.00101	0.00124	0.000955628	0.0014	0.0028	0.00107	0.00122	0.000353668	0.000320183	0.000251728	0.00015907	0.000311229	0.000742942	0.000297828	0.0013	0.000566308	0.000708206
-440.121	0.00642	0.00369	0.00264	0.00212	0.00221	0.00265	0.00242	0.00272	0.0032	0.00204	0.00218	0.00228	0.0018	0.00137	0.00508	0.00138	0.00276	0.00243	0.00207	0.000758945		-440.121	0.000482202	0.00208	0.00145	0.000937085	0.00083392	0.000578096	0.00079073	0.00297	0.000726201	0.00117	0.000386315	0.000172406	0.000203603	0.000171001	0.000173472	0.00101	0.000319101	0.0013	0.00102	0.000380333
-438.947	0.00676	0.00344	0.0033	0.0022	0.00248	0.00201	0.00315	0.00255	0.00362	0.00305	0.00186	0.00204	0.00144	0.00149	0.0062	0.00118	0.00253	0.00186	0.00196	0.000938695		-438.947	0.000482202	0.0024	0.00172	0.001	0.001	0.000696075	0.00119	0.00286	0.00101	0.00125	0.000250288	0.000385861	0.000325765	0.000218722	0.000270412	0.00102	0.000234008	0.00155	0.000566308	0.000839355
-437.773	0.00618	0.00346	0.003	0.0022	0.00221	0.00242	0.00355	0.00295	0.00344	0.00239	0.00222	0.00224	0.00175	0.00155	0.00644	0.00171	0.00318	0.00249	0.00218	0.00111		-437.773	0.000447344	0.00216	0.00229	0.000795432	0.00141	0.00131	0.00172	0.00321	0.000944062	0.00104	0.000326463	0.000180616	0.000222113	2.38606e-05	0.000214289	0.000692573	0.000159551	0.00103	0.000455267	0.000537712
-436.599	0.0065	0.00347	0.00284	0.00208	0.00227	0.00221	0.00246	0.00301	0.00327	0.0028	0.00267	0.0027	0.00185	0.00103	0.00727	0.00151	0.00288	0.00216	0.00233	0.00113		-436.599	0.000540299	0.00205	0.002	0.000828121	0.00089907	0.000578096	0.00128	0.00365	0.000653581	0.000854552	0.000163232	0.000246294	0.000159181	0.000198838	5.10212e-05	0.000679981	8.50937e-05	0.00132	0.000532996	0.000550827
-435.425	0.00643	0.00324	0.00287	0.00223	0.00234	0.00211	0.00229	0.00263	0.00351	0.00264	0.00243	0.00226	0.00134	0.00127	0.00703	0.00151	0.00225	0.00272	0.00196	0.000788903		-435.425	0.000366009	0.00217	0.00182	0.000915292	0.00133	0.000790458	0.00134	0.00283	0.000695078	0.00133	0.000315581	0.000311973	0.000310958	0.000182931	0.000301025	0.00118	0.00038824	0.00124	0.00084391	0.000734436
-434.252	0.00639	0.00353	0.00311	0.00205	0.00263	0.00241	0.00307	0.00301	0.00335	0.00286	0.0025	0.00257	0.00181	0.00139	0.00708	0.00201	0.00309	0.00214	0.00202	0.000838834		-434.252	0.000598395	0.00239	0.00186	0.00112	0.00116	0.00142	0.00125	0.00239	0.000985559	0.000474751	8.70568e-05	0.000110832	0.000111056	5.96514e-05	0.000127553	0.00095701	0.000101049	0.00155	0.000699557	0.000537712
-433.079	0.00657	0.00337	0.00279	0.00217	0.00227	0.00223	0.00325	0.00284	0.00287	0.00268	0.00213	0.00209	0.00146	0.00153	0.00712	0.00159	0.00269	0.00182	0.00194	0.00108		-433.079	0.000569347	0.0022	0.00202	0.0011	0.00097725	0.000790458	0.00114	0.00306	0.000695078	0.000949502	0.000239406	0.000258609	0.000244324	0.00027042	0.000219391	0.00113	0.000186142	0.000745769	0.00089943	0.000865585
-431.906	0.00626	0.00365	0.00316	0.00229	0.00225	0.00242	0.00225	0.00309	0.00371	0.00266	0.00248	0.00224	0.00212	0.00144	0.00776	0.00182	0.00274	0.00255	0.00237	0.000808876		-431.906	0.000639063	0.00255	0.00147	0.000795432	0.00117	0.00112	0.0014	0.00342	0.000954436	0.000727952	0.000369991	0.000283238	0.000251728	0.000377792	0.00033674	0.000856272	0.000308465	0.00128	0.00121	0.000459022
-430.733	0.00639	0.00337	0.00267	0.00195	0.00199	0.00198	0.00309	0.00263	0.00315	0.00251	0.00183	0.00221	0.0016	0.00136	0.00693	0.00149	0.00243	0.00239	0.00196	0.000639112		-430.733	0.000493821	0.00193	0.00197	0.000697365	0.00134	0.000849447	0.00135	0.00324	0.00060171	0.000743777	0.000391756	0.000213455	0.00035538	0.000214745	0.000403067	0.0012	0.00032442	0.00159	0.00108	0.00123
-429.561	0.00653	0.00365	0.00267	0.00224	0.00225	0.00221	0.00254	0.0023	0.00304	0.00223	0.00248	0.0021	0.00126	0.00135	0.00669	0.00189	0.0026	0.00245	0.00242	0.000728987		-429.561	0.000429915	0.00225	0.00189	0.00086081	0.00097725	0.000660681	0.0016	0.00336	0.000809196	0.00155	0.000522341	0.00043512	0.000266535	0.000302234	0.000204085	0.000692573	0.000297828	0.00113	0.00103	0.000419678
-428.389	0.00615	0.00362	0.00298	0.00209	0.00238	0.00239	0.00278	0.00324	0.00382	0.00334	0.00211	0.00262	0.00204	0.00169	0.00786	0.0019	0.00253	0.00255	0.00253	0.00104		-428.389	0.000470583	0.00249	0.00204	0.000937085	0.0016	0.00103	0.00119	0.00289	0.000778073	0.000538051	6.52926e-05	0	0.000299852	0.000250536	0.000357148	0.000919233	0.000372285	0.00142	0.00084391	0.000537712
-427.216	0.0063	0.0034	0.00256	0.00221	0.00219	0.00237	0.00288	0.00313	0.00362	0.00249	0.00243	0.00214	0.00163	0.00149	0.00766	0.00167	0.0025	0.00225	0.0022	0.000788903		-427.216	0.000429915	0.0024	0.00185	0.000795432	0.00136	0.000684277	0.00161	0.00306	0.000788447	0.00136	0.000152349	0.000311973	0.00029615	0.000357908	0.00050511	0.0012	0.00038824	0.00197	0.00119	0.00108
-426.045	0.00644	0.00308	0.00301	0.00203	0.00227	0.00206	0.00238	0.00219	0.00331	0.00227	0.00199	0.00193	0.00173	0.00115	0.00634	0.00154	0.00267	0.00212	0.0024	0.000998612		-426.045	0.000551918	0.0022	0.00177	0.000871707	0.00079483	0.000743266	0.00111	0.00247	0.000435721	0.000870377	0.000282935	0.000336602	0.00029615	0.000322118	0.000341842	0.00118	0.000281873	0.00117	0.00103	0.000839355
-424.873	0.00595	0.00275	0.00237	0.00168	0.00214	0.00175	0.00233	0.00213	0.00255	0.00237	0.00193	0.00214	0.00142	0.00122	0.00551	0.00127	0.00218	0.00178	0.00122	0.000699028		-424.873	0.00052287	0.00214	0.00155	0.000621091	0.00103	0.000849447	0.00079073	0.00191	0.00105	0.000585526	0.00015779	0.000197035	0.000381294	0.000302234	0.000392863	0.000717758	0.000526517	0.00212	0.000977159	0.000747551
-423.702	0.00633	0.00335	0.00288	0.00198	0.00211	0.00206	0.00225	0.00282	0.00353	0.0028	0.0025	0.002	0.00156	0.00153	0.00712	0.00162	0.00265	0.00231	0.00213	0.000908737		-423.702	0.000412486	0.00205	0.00199	0.000751847	0.00076877	0.000920235	0.00135	0.00247	0.00116	0.000379801	0.000163232	0.000291448	0.000370188	0.000314164	0.000316331	0.00137	0.000446742	0.00159	0.0011	0.000983619
-422.531	0.0063	0.00365	0.00306	0.00215	0.00237	0.00208	0.00319	0.00293	0.00309	0.00301	0.00271	0.00251	0.00204	0.0014	0.00771	0.00189	0.00274	0.00316	0.0027	0.00129		-422.531	0.000488012	0.0026	0.00202	0.000784536	0.00122	0.00106	0.00173	0.00389	0.000944062	0.00111	0.000272053	0.000467959	0.000573791	0.000401653	0.000484701	0.00117	0.000489289	0.00153	0.00131	0.000813125
-421.36	0.00642	0.00308	0.0029	0.00187	0.00182	0.00203	0.00284	0.00303	0.00338	0.00258	0.0022	0.00219	0.00176	0.00141	0.00717	0.00173	0.00257	0.00233	0.00227	0.00107		-421.36	0.000627444	0.00237	0.00145	0.000915292	0.00107	0.000766862	0.00123	0.0033	0.00118	0.000633002	0.000321022	0.000344812	0.000510859	0.000608444	0.000571437	0.00133	0.000361648	0.00195	0.00115	0.00113
-420.189	0.0062	0.00365	0.00298	0.00216	0.00216	0.00228	0.00325	0.00307	0.00364	0.00286	0.00292	0.00238	0.00191	0.00148	0.00634	0.00216	0.00295	0.00284	0.0027	0.000958667		-420.189	0.000604205	0.00254	0.00182	0.0013	0.00124	0.00118	0.00163	0.00244	0.00106	0.000712127	0.000277494	0.000406386	0.000477543	0.000449374	0.000464293	0.00108	0.000499926	0.00134	0.00115	0.000918045
-419.019	0.0061	0.0034	0.00279	0.002	0.00196	0.00205	0.00244	0.00276	0.00307	0.00227	0.00234	0.00234	0.00181	0.00138	0.00654	0.0022	0.00311	0.00241	0.00257	0.00121		-419.019	0.000406676	0.00248	0.00182	0.00077364	0.00121	0.00106	0.00117	0.00336	0.000923313	0.00155	0.000593075	0.000578792	0.000562686	0.00055277	0.000647969	0.00151	0.000313783	0.00115	0.00108	0.000996734
-417.848	0.00671	0.0034	0.00229	0.00208	0.00208	0.00249	0.00248	0.00236	0.00333	0.00241	0.00237	0.00216	0.00191	0.0014	0.00659	0.0014	0.0029	0.00208	0.00239	0.000938695		-417.848	0.000418296	0.00219	0.00152	0.000740951	0.00096422	0.0012	0.00132	0.00221	0.00116	0.000696302	0.000353668	0.000447435	0.000744078	0.000691956	0.000765318	0.00181	0.000675431	0.00205	0.0014	0.000944275
-416.678	0.00628	0.00337	0.00287	0.00207	0.00227	0.00203	0.00272	0.00318	0.00287	0.00256	0.00229	0.00239	0.00191	0.00143	0.00747	0.00206	0.00279	0.00225	0.00253	0.00101		-416.678	0.000563537	0.00255	0.00197	0.0011	0.00136	0.00113	0.00164	0.00348	0.00108	0.00146	0.000712778	0.000710149	0.000636723	0.000656165	0.000693888	0.00144	0.000611611	0.00163	0.00123	0.00118
-415.509	0.00607	0.00315	0.00224	0.00184	0.00188	0.00193	0.00272	0.0023	0.00287	0.00241	0.00185	0.00228	0.00156	0.0013	0.00747	0.00149	0.00276	0.00212	0.00207	0.000988626		-415.509	0.000505441	0.00193	0.00202	0.000849914	0.00112	0.000814054	0.00155	0.00262	0.00132	0.00109	0.000391756	0.00044333	0.000692252	0.000616398	0.00060205	0.00131	0.000574383	0.00178	0.00127	0.000642631
-414.339	0.00645	0.0033	0.00333	0.0024	0.00222	0.00259	0.00325	0.00359	0.00375	0.00278	0.00262	0.0025	0.00183	0.00171	0.0059	0.00198	0.003	0.00292	0.00257	0.00129		-414.339	0.00051125	0.00211	0.00155	0.00107	0.0012	0.00126	0.00167	0.00353	0.000726201	0.000886202	0.000473371	0.000545952	0.000529369	0.000489141	0.000653071	0.00154	0.000638203	0.00184	0.00137	0.00117
-413.17	0.00616	0.00331	0.00279	0.00212	0.0026	0.00196	0.00252	0.00265	0.0028	0.0022	0.00241	0.00193	0.00195	0.00118	0.00727	0.00115	0.00281	0.00206	0.00244	0.000998612		-413.17	0.000534489	0.00193	0.00197	0.000762743	0.00102	0.000755064	0.00131	0.00265	0.000985559	0.00101	0.000239406	0.000336602	0.000477543	0.000461304	0.000591846	0.00111	0.000425469	0.00184	0.00108	0.00101
-412.001	0.0061	0.00299	0.00232	0.00162	0.00173	0.0016	0.00219	0.0024	0.00269	0.00225	0.00153	0.00185	0.0016	0.000972708	0.00508	0.0014	0.00185	0.00202	0.00179	0.000619139		-412.001	0.000232386	0.00171	0.00139	0.000784536	0.00097725	0.000731468	0.000958	0.00209	0.00107	0.00158	0.000386315	0.000414595	0.000436822	0.00041756	0.000556131	0.00151	0.000457379	0.00157	0.00132	0.00102
-410.832	0.00644	0.00337	0.00277	0.00178	0.00218	0.00203	0.00252	0.0027	0.00304	0.00175	0.00195	0.0018	0.00163	0.00155	0.00556	0.00121	0.00229	0.00194	0.00157	0.000649098		-410.832	0.000290483	0.00179	0.00166	0.000555713	0.00116	0.000637085	0.00129	0.00262	0.000653581	0.000443101	0.000277494	0.000151881	0.000462735	0.000322118	0.000454089	0.0013	0.00035633	0.00168	0.00149	0.00101
-409.663	0.00631	0.00354	0.00319	0.00219	0.00209	0.00241	0.00298	0.00311	0.003	0.00297	0.00244	0.00234	0.00144	0.00143	0.00717	0.00211	0.00215	0.00253	0.00226	0.00102		-409.663	0.000580966	0.0022	0.00221	0.000871707	0.00095119	0.00112	0.00155	0.0023	0.000944062	0.000743777	0.000201319	0.00021756	0.000322064	0.000131233	0.000270412	0.000944418	0.000351012	0.000611913	0.000855014	0.000577057
-408.495	0.00617	0.00312	0.00256	0.00209	0.00205	0.00221	0.00234	0.00234	0.00269	0.00235	0.00199	0.00238	0.00167	0.00107	0.00664	0.00149	0.00257	0.00222	0.00224	0.00116		-408.495	0.000441534	0.0019	0.0018	0.000893499	0.00116	0.001	0.0012	0.00265	0.00074695	0.00112	0.000179555	0.000291448	0.000240622	0.000266443	0.000295923	0.00101	0.00029251	0.00105	0.00113	0.000695091
-407.327	0.0062	0.00273	0.00232	0.00178	0.00176	0.00134	0.00187	0.0023	0.00213	0.00222	0.00188	0.00183	0.00109	0.000950086	0.00439	0.000833714	0.00201	0.0019	0.00185	0.000709014		-407.327	0.000383438	0.00171	0.000978535	0.000751847	0.00044302	0.000530905	0.000912381	0.00177	0.000840319	0.000886202	0.000603957	0.000377651	0.000310958	0.000278373	0.000377557	0.00142	0.000404195	0.00185	0.00105	0.000996734
-406.159	0.00643	0.00333	0.00277	0.00228	0.00232	0.0021	0.00274	0.00261	0.0032	0.00282	0.0025	0.00238	0.00161	0.00158	0.00683	0.00179	0.0029	0.00202	0.0022	0.000709014		-406.159	0.000766876	0.00214	0.00208	0.00116	0.00103	0.00117	0.00125	0.00289	0.000653581	0.00103	0.000380874	0.000336602	0.000310958	0.000174977	0.00026531	0.000805903	0.000404195	0.0013	0.00084391	0.000734436
-404.991	0.0062	0.00331	0.00253	0.00182	0.00241	0.00182	0.00187	0.00242	0.00289	0.00208	0.00213	0.00219	0.00149	0.00124	0.00644	0.00115	0.00232	0.00169	0.00224	0.00079889		-404.991	0.000493821	0.0018	0.0017	0.000675573	0.00111	0.000802256	0.000729905	0.00265	0.000829944	0.000522226	0.000266612	0.000131357	0.000362784	0.000302234	0.00033674	0.000906641	0.000414832	0.00103	0.000999367	0.000800011
-403.824	0.00624	0.00338	0.00267	0.00199	0.00211	0.0018	0.00205	0.00265	0.00318	0.00194	0.00153	0.00178	0.00199	0.00107	0.00683	0.00137	0.00241	0.00227	0.00192	0.000818862		-403.824	0.000371818	0.00174	0.00172	0.000947981	0.00095119	0.000719671	0.00131	0.00233	0.000778073	0.000506401	0.000266612	0.000160091	0.000266535	0.00029428	0.00033674	0.00127	0.000393558	0.00119	0.00121	0.000734436
-402.656	0.00612	0.0031	0.00288	0.00158	0.00176	0.0021	0.00282	0.00278	0.00302	0.00218	0.00214	0.00205	0.00149	0.00137	0.00669	0.00134	0.00241	0.00218	0.0022	0.000888765		-402.656	0.000383438	0.002	0.00152	0.000642884	0.00116	0.000849447	0.0014	0.00274	0.00105	0.000838727	0.000272053	0.00020935	0.000277641	0.000349955	0.000326536	0.00115	0.00035633	0.00222	0.000988263	0.00109
-401.489	0.00656	0.00289	0.00187	0.00166	0.00152	0.00192	0.00191	0.00182	0.0018	0.00194	0.00151	0.00156	0.00142	0.000848292	0.00381	0.000880905	0.00213	0.00167	0.00131	0.000519278		-401.489	0.000290483	0.00165	0.00144	0.000566609	0.00024757	0.000483713	0.00132	0.0025	0.00133	0.000253201	0.00031014	0.000168301	0.000214709	0.00015907	0.000341842	0.000491097	0.000106367	0.0013	0.000943847	0.000747551
-400.322	0.00654	0.00342	0.00277	0.00219	0.00247	0.00241	0.00296	0.0028	0.00349	0.00256	0.00248	0.00245	0.00173	0.00154	0.00752	0.00223	0.00318	0.00255	0.00239	0.00107		-400.322	0.000580966	0.00185	0.0018	0.00107	0.00143	0.00101	0.00138	0.00383	0.000861067	0.00101	0.000348227	0.000270924	0.000392399	0.000278373	0.000224493	0.000894049	0.000260599	0.00115	0.00114	0.00085247
-399.156	0.00605	0.0037	0.00284	0.00229	0.00215	0.00241	0.00301	0.00303	0.00398	0.00313	0.00255	0.00257	0.00177	0.00159	0.00678	0.00178	0.00229	0.00267	0.0022	0.00123		-399.156	0.000569347	0.00231	0.00182	0.000817225	0.00126	0.000814054	0.00146	0.00345	0.000778073	0.000617176	0.000380874	0.000221665	0.000340573	0.000246559	0.000464293	0.00107	0.000537154	0.00163	0.00115	0.000786896
-397.989	0.00624	0.00282	0.00227	0.00142	0.00175	0.0018	0.00195	0.00209	0.00198	0.00134	0.00148	0.00154	0.00129	0.000701254	0.00425	0.00102	0.0025	0.00149	0.00222	0.00048932		-397.989	0.000261435	0.00193	0.0011	0.00077364	0.00085998	0.000684277	0.000912381	0.00147	0.000933687	0.00112	0.000348227	0.000172406	0.000222113	0.000254513	0.000270412	0.000692573	0.000297828	0.00111	0.00104	0.000367218
-396.823	0.00627	0.00291	0.00295	0.00205	0.00225	0.00175	0.0025	0.00267	0.00311	0.0026	0.00214	0.00198	0.00146	0.00127	0.00532	0.00151	0.00232	0.00241	0.00181	0.00102		-396.823	0.000395057	0.002	0.00164	0.000740951	0.00109	0.000766862	0.00109	0.00268	0.000778073	0.000696302	0.000304699	0.000295553	0.000425716	0.000437444	0.000357148	0.00128	0.000345693	0.0018	0.00104	0.00085247
-395.657	0.00618	0.00298	0.00229	0.00202	0.00195	0.0018	0.00246	0.00215	0.00273	0.00185	0.00153	0.00159	0.00124	0.00126	0.00581	0.0012	0.00187	0.00212	0.00142	0.000619139		-395.657	0.000249815	0.00174	0.00155	0.000544817	0.00117	0.000483713	0.00157	0.00253	0.00116	0.000680477	0.000277494	0.000119042	0.000281343	0.000222699	0.0002398	0.000994787	0.000345693	0.00124	0.000966055	0.000563942
-394.492	0.00612	0.00299	0.00243	0.00162	0.00206	0.00175	0.00274	0.00247	0.00267	0.00188	0.00155	0.00193	0.00165	0.00113	0.00669	0.00151	0.00192	0.00176	0.0015	0.000908737		-394.492	0.000389247	0.00188	0.00152	0.000664676	0.0009121	0.000873043	0.001	0.0028	0.00074695	0.000427276	0.000348227	0.000262714	0.000440524	0.000433467	0.000464293	0.00127	0.000366967	0.00203	0.00144	0.0011
-393.326	0.00616	0.00315	0.00246	0.00167	0.00146	0.0018	0.00205	0.0018	0.00287	0.00229	0.0016	0.00186	0.00152	0.000995329	0.00717	0.00107	0.00227	0.00202	0.00159	0.000649098		-393.326	0.000383438	0.0017	0.00115	0.000730054	0.00057332	0.000896639	0.00132	0.00253	0.000923313	0.000822902	0.000255729	0.000258609	0.000307256	0.000266443	0.000489803	0.00108	0.000196779	0.00111	0.000999367	0.000839355
-392.161	0.00637	0.0028	0.00221	0.00143	0.00147	0.00128	0.00205	0.0024	0.00162	0.00159	0.00155	0.00111	0.000994343	0.000950086	0.00346	0.000991018	0.00176	0.00167	0.000850655	0.000409431		-392.161	0.000395057	0.00167	0.0011	0.00077364	0.00088604	0.000412926	0.00131	0.00221	0.00128	0.00015825	0.000233965	0.000242189	0.000225815	0.000262466	0.000372455	0.000566651	0.000409513	0.00115	0.000932743	0.00082624
-390.996	0.00616	0.0023	0.0015	0.00123	0.00136	0.00128	0.00152	0.00165	0.00169	0.00132	0.00121	0.000992182	0.00103	0.00082567	0.00405	0.000519105	0.00147	0.00114	0.000924625	0.000389459		-390.996	0.000139432	0.00115	0.000962752	8.71706e-05	0.00031272	0.000483713	0.00045619	0.00118	0.00089219	0.000807077	0.00015779	0.000151881	0.00035538	0.000322118	0.000494906	0.00123	0.000430787	0.00185	0.0013	0.00119
-389.831	0.00635	0.00285	0.00306	0.00203	0.0017	0.00193	0.00276	0.00253	0.00324	0.0019	0.00223	0.00198	0.00168	0.00126	0.0062	0.00145	0.00248	0.00227	0.00226	0.00104		-389.831	0.000575157	0.00182	0.0015	0.00119	0.00102	0.00119	0.00108	0.003	0.000861067	0.000775427	0.000141467	0.00022577	0.000344275	0.000397676	0.000454089	0.00105	0.000457379	0.00157	0.00111	0.00111
-388.666	0.00633	0.00296	0.00313	0.00195	0.00186	0.00196	0.00229	0.00228	0.00273	0.00247	0.00197	0.00209	0.00137	0.00123	0.00561	0.00167	0.003	0.00214	0.00209	0.00084882		-388.666	0.000470583	0.00219	0.00169	0.000839017	0.00067756	0.00123	0.00161	0.00297	0.000975185	6.33001e-05	0.000114262	0.000131357	0.000333169	0.000318141	0.000367353	0.000894049	0.00035633	0.00124	0.000999367	0.00113
-387.502	0.00625	0.00253	0.00206	0.00142	0.0013	0.000736606	0.00154	0.00184	0.00173	0.00115	0.00125	0.000975076	0.000994343	0.000644701	0.00478	0.000817983	0.0015	0.00153	0.00126	0.000639112		-387.502	0.000214957	0.00116	0.00114	0.000359579	0.00053423	0.00038933	0.000866762	0.00171	0.000311229	0.000142425	0.000130585	0.000180616	0.000410909	0.000361885	0.000382659	0.000894049	0.000537154	0.00145	0.00147	0.000708206
-386.338	0.00627	0.00346	0.00237	0.0019	0.00193	0.00214	0.00252	0.0027	0.0032	0.00247	0.00155	0.00169	0.00134	0.00122	0.00581	0.00123	0.00162	0.00194	0.00153	0.000888765		-386.338	0.000307912	0.00208	0.00169	0.000664676	0.00108	0.00103	0.00125	0.00271	0.000912939	0.000981152	0.000184996	0.000307868	0.000425716	0.000445397	0.000418374	0.00155	0.000563746	0.00191	0.00139	0.00090493
-385.174	0.00596	0.00358	0.0029	0.00223	0.00224	0.0019	0.00309	0.00265	0.00269	0.00243	0.00244	0.00188	0.00169	0.00149	0.00688	0.00151	0.00236	0.00222	0.00218	0.000838834		-385.174	0.000488012	0.00217	0.00164	0.000958877	0.00145	0.0011	0.00116	0.00253	0.000912939	0.000727952	0.000397197	0.000311973	0.000392399	0.000445397	0.000510212	0.00123	0.000478652	0.0018	0.00105	0.00113
-384.01	0.00658	0.00285	0.00219	0.00167	0.00186	0.00146	0.00231	0.00182	0.0026	0.00173	0.00148	0.00173	0.00124	0.00107	0.00605	0.00129	0.00197	0.00218	0.00146	0.000808876		-384.01	0.000406676	0.00135	0.00137	0.000806329	0.00085998	0.000719671	0.00114	0.00215	0.000850693	0.000458926	0.000272053	0.000205245	0.000292449	0.000342001	0.000372455	0.00108	0.000521199	0.00126	0.000932743	0.000760666
-382.847	0.00601	0.00211	0.00217	0.00168	0.00169	0.00144	0.00167	0.00176	0.00175	0.00177	0.00149	0.00109	0.0012	0.000893534	0.00464	0.000770792	0.00197	0.00112	0.00124	0.000439389		-382.847	0.000261435	0.00125	0.00104	0.00053392	0.00069059	0.000471915	0.000973206	0.00109	0.000798822	0.000886202	0.000244847	0.000197035	0.000347977	0.00041756	0.000306127	0.00095701	0.00029251	0.00134	0.00089943	0.000813125
-381.684	0.00614	0.00292	0.00284	0.00178	0.0018	0.00172	0.00219	0.00199	0.00238	0.00192	0.00185	0.00212	0.00101	0.00115	0.00527	0.00127	0.0019	0.00188	0.00172	0.00097864		-381.684	0.00051125	0.00131	0.00109	0.000512128	0.00089907	0.000766862	0.00102	0.00256	0.00107	0.000411451	0.000108821	0	0.000436822	0.000405629	0.000448986	0.00102	0.000494607	0.00195	0.00131	0.00121
-380.521	0.00603	0.00275	0.00166	0.0017	0.00166	0.00162	0.00164	0.0019	0.00231	0.00169	0.00171	0.0014	0.00138	0.000757807	0.00337	0.000896635	0.0018	0.00149	0.00178	0.000679056		-380.521	0.00017429	0.00141	0.000773359	0.000599298	0.00042999	0.00061349	0.000866762	0.00174	0.000912939	0.000490576	0.000163232	0.000258609	0.000359082	0.000345978	0.00033674	0.00118	0.000366967	0.00136	0.000977159	0.000708206
-379.358	0.00608	0.00305	0.00229	0.00174	0.00165	0.00146	0.00203	0.00184	0.00255	0.00227	0.00127	0.00161	0.00149	0.00111	0.00537	0.00112	0.00166	0.00198	0.0024	0.000868792		-379.358	0.00034858	0.00179	0.00123	0.000621091	0.00099028	0.000719671	0.00105	0.00138	0.00052909	0.000933677	0.000255729	0.000238084	0.000322064	0.000286327	0.00043368	0.00117	0.000579701	0.00163	0.0016	0.00101
-378.195	0.00637	0.00307	0.00222	0.00209	0.00229	0.00211	0.00252	0.00234	0.00247	0.00183	0.00199	0.00234	0.00129	0.00136	0.006	0.00123	0.00218	0.00206	0.00205	0.000838834		-378.195	0.000400867	0.00228	0.00163	0.000686469	0.00092513	0.00107	0.00117	0.00277	0.000850693	0.00015825	0	0.000164196	0.000277641	0.000234629	0.000158166	0.000667389	0.00035633	0.00113	0.000588516	0.000813125
-377.033	0.0059	0.00282	0.00213	0.00176	0.00195	0.0018	0.00167	0.00194	0.00275	0.00212	0.00158	0.00151	0.00116	0.000836981	0.00508	0.00135	0.00176	0.00161	0.0015	0.000469348		-377.033	0.000307912	0.00156	0.00129	0.000719158	0.00084695	0.001	0.00134	0.00244	0.00096481	0.000474751	0.000136026	0.000221665	0.000396101	0.000425513	0.00050511	0.000969602	0.000547791	0.00149	0.00158	0.00129
-375.871	0.00602	0.00331	0.00255	0.00187	0.00176	0.00159	0.00256	0.00169	0.00204	0.00196	0.00197	0.00188	0.00138	0.00128	0.00512	0.0012	0.00171	0.00188	0.00198	0.000898751		-375.871	0.000505441	0.00171	0.00103	0.000555713	0.00069059	0.000861245	0.00106	0.00262	0.00096481	0.000348151	0.000201319	0.000213455	0.000292449	0.000330071	0.000423476	0.00118	0.000361648	0.000879625	0.00104	0.00113
-374.709	0.00626	0.00321	0.003	0.00208	0.00231	0.00218	0.00266	0.00311	0.00351	0.00247	0.00192	0.00186	0.00212	0.00138	0.00722	0.00187	0.00295	0.00263	0.00226	0.00112		-374.709	0.000493821	0.00179	0.00213	0.001	0.00133	0.000731468	0.00149	0.00271	0.00106	0.000395626	7.61747e-05	0.000262714	0.000292449	0.000413583	0.000290821	0.00102	0.000287191	0.00151	0.00115	0.000839355
-373.547	0.00602	0.00289	0.00206	0.0013	0.00166	0.00116	0.00175	0.00173	0.00189	0.00173	0.00144	0.00137	0.0011	0.000656012	0.00478	0.00109	0.00234	0.00143	0.00148	0.000619139		-373.547	0.000226577	0.00138	0.00126	0.000664676	0.0009121	0.000460117	0.000958	0.0025	0.00111	0.000822902	0.00026117	0.000131357	0.000444226	0.000318141	0.000306127	0.00121	0.000691386	0.00153	0.00131	0.00119
-372.386	0.00599	0.00222	0.00229	0.00146	0.00176	0.00126	0.00256	0.00199	0.00264	0.00187	0.00148	0.00147	0.00133	0.00106	0.00488	0.00149	0.00199	0.00137	0.00163	0.000709014		-372.386	0.000499631	0.00174	0.0015	0.000719158	0.00099028	0.00077866	0.00113	0.00191	0.000923313	0.00015825	0.000239406	0.000348917	0.000396101	0.000520956	0.000418374	0.00133	0.000361648	0.00166	0.00114	0.000970505
-371.225	0.00626	0.0034	0.00261	0.0017	0.00206	0.00234	0.00242	0.00267	0.00255	0.00256	0.0026	0.00224	0.00152	0.00136	0.0062	0.00184	0.00218	0.00225	0.00179	0.00101		-371.225	0.000418296	0.00185	0.00164	0.000828121	0.00126	0.000802256	0.00119	0.00327	0.00106	0.000332326	0.000386315	0.000160091	0.000351679	0.000310187	0.000326536	0.00113	0.000510562	0.00136	0.00113	0.000813125
-370.064	0.00623	0.00269	0.0018	0.00162	0.0017	0.00146	0.00195	0.00221	0.00235	0.00177	0.00107	0.00152	0.00146	0.000780428	0.00488	0.00127	0.00201	0.00129	0.00153	0.000778917		-370.064	0.000313722	0.00167	0.000915404	0.000947981	0.00057332	0.000849447	0.00108	0.00241	0.00117	0.000348151	0.000152349	0.000336602	0.000399803	0.000401653	0.000392863	0.00121	0.000462697	0.00176	0.00108	0.000655746
-368.903	0.00577	0.00213	0.00213	0.0015	0.00121	0.00136	0.00181	0.00182	0.0022	0.00177	0.00171	0.00137	0.000873409	0.000689944	0.00415	0.000928096	0.00183	0.00143	0.00141	0.00053925		-368.903	0.000238196	0.00148	0.000773359	0.000588402	0.00040393	0.0005545	0.00108	0.000795147	0.000829944	0.000933677	0.000331904	0.000336602	0.000336871	0.000222699	0.000428578	0.000919233	0.000553109	0.00153	0.00131	0.000773781
-367.742	0.00645	0.00246	0.00211	0.00168	0.00177	0.00118	0.00221	0.00169	0.00175	0.0019	0.00128	0.00147	0.00117	0.00081436	0.00639	0.00109	0.00115	0.00163	0.00146	0.000639112		-367.742	0.000226577	0.00161	0.00129	0.000708262	0.00082089	0.000365734	0.000532222	0.0023	0.00104	0.00015825	9.24979e-05	0.000114937	0.000347977	0.000461304	0.000469395	0.0013	0.000377603	0.00149	0.00153	0.00121
-366.582	0.00613	0.00245	0.00232	0.00162	0.00156	0.00157	0.00177	0.00224	0.00229	0.00202	0.00146	0.00128	0.00101	0.000972708	0.00434	0.0012	0.00243	0.00171	0.00172	0.00109		-366.582	0.000261435	0.00182	0.00142	0.00086081	0.00082089	0.000625288	0.00119	0.00171	0.00108	0.000585526	0.000223083	0.000197035	0.000277641	0.000186908	0.000326536	0.00106	0.000430787	0.00132	0.0012	0.000747551
-365.422	0.00609	0.00243	0.00187	0.00131	0.00134	0.000720237	0.00156	0.00117	0.00204	0.00144	0.00114	0.000957969	0.000927158	0.000689944	0.0039	0.000440453	0.00133	0.000842939	0.00148	0.000529264		-365.422	0.000139432	0.000978578	0.000773359	0.000424957	0.00054726	0.000401128	0.000638667	0.00138	0.00074695	0.000395626	0.000184996	0.000213455	0.000425716	0.000453351	0.000489803	0.00131	0.000489289	0.00136	0.00132	0.000970505
-364.262	0.00591	0.00328	0.00263	0.00179	0.00195	0.00198	0.00229	0.00247	0.0026	0.00231	0.00188	0.00202	0.00144	0.000984018	0.00586	0.00109	0.00204	0.00251	0.00202	0.000968654		-364.262	0.000383438	0.00196	0.00163	0.000577506	0.00111	0.00105	0.00135	0.00321	0.000840319	0.000379801	0.000201319	0.000127252	0.000418312	0.000425513	0.000556131	0.00113	0.000537154	0.00218	0.00151	0.00095739
-363.103	0.00613	0.00243	0.00193	0.0017	0.00169	0.00142	0.00238	0.00171	0.00291	0.00159	0.00102	0.0014	0.00155	0.000904844	0.00483	0.0014	0.00166	0.0018	0.00141	0.000719001		-363.103	0.000325341	0.00156	0.00129	0.000610195	0.00084695	0.000672479	0.00108	0.00244	0.00134	0.000553876	0.000125144	0.000197035	0.000259132	0.000286327	0.00036225	0.000604427	0.000521199	0.00109	0.00109	0.000524597
-361.943	0.0064	0.00243	0.00205	0.00123	0.00141	0.00106	0.00136	0.00226	0.00191	0.00157	0.00109	0.00147	0.000927158	0.000712565	0.00444	0.000896635	0.00108	0.00108	0.00137	0.000868792		-361.943	0.000151051	0.00125	0.000820707	0.000566609	0.00079483	0.000318543	0.000912381	0.00135	0.000809196	0.000253201	9.79389e-05	0.000320183	0.00029615	0.000401653	0.000392863	0.000906641	0.00029251	0.00126	0.00124	0.00085247
-360.784	0.00612	0.00266	0.00201	0.00148	0.00176	0.00141	0.00227	0.00134	0.00222	0.00183	0.00151	0.00132	0.00132	0.00114	0.00512	0.00137	0.00176	0.00167	0.00194	0.00079889		-360.784	0.000302102	0.00151	0.00137	0.000675573	0.00059938	0.000719671	0.000942794	0.00236	0.00111	0.000727952	0.000119703	0.000164196	0.00049235	0.000393699	0.000500008	0.00136	0.00064884	0.0018	0.00165	0.00095739
-359.625	0.00631	0.00207	0.0018	0.00107	0.00126	0.000867558	0.00156	0.00144	0.00135	0.00157	0.00139	0.00135	0.00077935	0.000667323	0.00434	0.000912366	0.00133	0.00114	0.000869147	0.000629125		-359.625	0.000290483	0.00135	0.00083649	0.00020703	0.00041696	0.000483713	0.000319333	0.00135	0.00103	0.000664652	0.000293817	0.000180616	0.000362784	0.000477211	0.00053062	0.000894049	0.000563746	0.00182	0.00134	0.00106
-358.466	0.00618	0.00275	0.00192	0.00166	0.00176	0.00162	0.00171	0.00226	0.00224	0.00175	0.00113	0.00178	0.00112	0.000712565	0.00395	0.0014	0.00154	0.0019	0.00176	0.000629125		-358.466	0.000290483	0.00156	0.00104	0.000740951	0.00067756	0.00061349	0.00106	0.00224	0.00105	0.000142425	0.00026117	0.000238084	0.000496052	0.000485165	0.000510212	0.00136	0.000595656	0.00138	0.00163	0.00090493
-357.308	0.00603	0.00315	0.00288	0.00192	0.00215	0.00196	0.0025	0.00274	0.00291	0.00256	0.00237	0.0019	0.00144	0.00154	0.00649	0.00126	0.00274	0.00233	0.00213	0.00117		-357.308	0.000429915	0.00211	0.00178	0.000893499	0.00109	0.00107	0.00178	0.00283	0.000944062	0.000617176	0.000168673	0.000394071	0.000451629	0.000524932	0.000704092	0.00102	0.000675431	0.00199	0.00165	0.00172
-356.149	0.00605	0.0028	0.00214	0.00147	0.00144	0.00164	0.00185	0.00157	0.00164	0.00206	0.00134	0.0012	0.0014	0.000836981	0.00449	0.00178	0.00234	0.00165	0.00141	0.000878778		-356.149	0.00033696	0.00179	0.00115	0.000708262	0.00066453	0.000790458	0.00114	0.00212	0.00105	3.165e-05	0.00015779	0.000135462	0.000566388	0.000453351	0.000464293	0.0013	0.000717978	0.00212	0.00143	0.0013
-354.991	0.00626	0.00207	0.00214	0.00147	0.0014	0.00101	0.00166	0.00153	0.00193	0.000990965	0.00139	0.00145	0.000859972	0.000723875	0.00361	0.00121	0.00117	0.00108	0.00113	0.00066907		-354.991	0.000290483	0.000886836	0.00122	0.000392268	0.00032575	0.000542702	0.000760317	0.001	0.000850693	0.000174075	0.000233965	0.000205245	0.000262833	0.000345978	0.000280617	0.000793311	0.000462697	0.000745769	0.00114	0.000327873
-353.833	0.00605	0.00282	0.00213	0.0016	0.00153	0.00118	0.00175	0.00182	0.00218	0.00171	0.00125	0.00144	0.0011	0.000870912	0.00473	0.000896635	0.00171	0.00167	0.0015	0.000928709		-353.833	0.000366009	0.00167	0.00128	0.000806329	0.00076877	0.0005545	0.00111	0.00191	0.000881816	0.000601351	8.16158e-05	0.000151881	0.000329467	0.00044142	0.000551029	0.000994787	0.000510562	0.00113	0.00118	0.00118
-352.676	0.00617	0.00232	0.00205	0.00168	0.0015	0.00142	0.00209	0.00163	0.00213	0.00161	0.00125	0.000872436	0.0013	0.000723875	0.00493	0.00131	0.00211	0.00202	0.00224	0.00105		-352.676	0.000325341	0.00164	0.000883838	0.000610195	0.00062544	0.000861245	0.00132	0.00306	0.000778073	0.000522226	0.000217642	0.000340707	0.000514561	0.000540839	0.000790828	0.0015	0.000728615	0.00187	0.00227	0.00143
-351.518	0.00588	0.00252	0.00192	0.00146	0.00139	0.00156	0.00215	0.00205	0.00211	0.00198	0.00128	0.00149	0.00141	0.00127	0.00478	0.00115	0.00211	0.00161	0.0017	0.000948681		-351.518	0.000214957	0.00145	0.000899621	0.000621091	0.00069059	0.000743266	0.00114	0.00168	0.00133	0.000633002	0.000359109	0.000303763	0.000462735	0.000477211	0.000469395	0.00123	0.000526517	0.00101	0.00121	0.00144
-350.361	0.00615	0.00282	0.00193	0.00152	0.00167	0.00156	0.0016	0.0018	0.00229	0.0015	0.00167	0.00125	0.00107	0.000950086	0.0039	0.00143	0.00119	0.00178	0.00194	0.00104		-350.361	0.000383438	0.00131	0.00103	0.00053392	0.00106	0.000141575	0.000942794	0.00177	0.000985559	0.000822902	9.24979e-05	0.00020114	0.000529369	0.000731724	0.000806135	0.00161	0.00071266	0.00233	0.00183	0.00181
-349.204	0.00584	0.00246	0.00179	0.00125	0.00133	0.00177	0.00138	0.00153	0.002	0.00161	0.00132	0.00137	0.00117	0.00081436	0.00493	0.0011	0.00236	0.00159	0.00152	0.00079889		-349.204	0.000278864	0.0018	0.00115	0.000566609	0.00059938	0.000684277	0.00108	0.00224	0.000612084	0.000363976	0.000250288	0.000295553	0.000536773	0.000497095	0.000806135	0.00131	0.000819027	0.00153	0.00147	0.00122
-348.048	0.00591	0.00223	0.00208	0.00126	0.00113	0.00108	0.00173	0.00182	0.00207	0.00179	0.00118	0.00139	0.000980906	0.000599459	0.00527	0.000880905	0.00147	0.00174	0.00183	0.00112		-348.048	0.000273054	0.00144	0.000852273	0.000305097	0.00049514	0.000719671	0.00131	0.000854046	0.00104	0	0.000163232	0.000311973	0.00055158	0.000580607	0.000632663	0.00169	0.000733933	0.00157	0.00182	0.00153
-346.891	0.00597	0.00213	0.00203	0.00103	0.00126	0.000949404	0.000847324	0.00117	0.00122	0.00109	0.000861493	0.000735583	0.000739039	0.000848292	0.00327	0.000865174	0.00138	0.00112	0.00129	0.000659084		-346.891	4.06676e-05	0.00109	0.000568182	0.000228823	0.0005212	0.000566298	0.000273714	0.0018	0.00104	0.000522226	0.00015779	0.000192931	0.000488648	0.00057663	0.000693888	0.00152	0.00071266	0.00149	0.00153	0.00156
-345.735	0.0061	0.00248	0.00171	0.00117	0.00123	0.000933034	0.00199	0.00178	0.00207	0.00152	0.00082633	0.000906649	0.000900283	0.000735186	0.00356	0.00126	0.00236	0.00127	0.00146	0.000918723		-345.735	0.000360199	0.00144	0.000899621	0.000294201	0.00056029	0.000660681	0.00103	0.00171	0.000985559	0.000569701	0.000457048	0.000414595	0.000577493	0.000493118	0.000755114	0.00149	0.000702023	0.00207	0.00172	0.00121
-344.579	0.00612	0.00255	0.00193	0.00138	0.00162	0.00128	0.00142	0.00201	0.00211	0.00171	0.00135	0.00142	0.0013	0.000746497	0.00556	0.00137	0.00183	0.00235	0.00166	0.00121		-344.579	0.000366009	0.00147	0.00114	0.000697365	0.00104	0.000908437	0.000881968	0.0025	0.000944062	0.000363976	0.000408079	0.00043512	0.000792202	0.000751608	0.000862258	0.00204	0.00101	0.00226	0.00224	0.0017
-343.423	0.00591	0.00289	0.00221	0.00183	0.00156	0.00159	0.00205	0.00194	0.00244	0.00204	0.00207	0.00166	0.00179	0.00106	0.00634	0.00148	0.00215	0.00218	0.00216	0.00127		-343.423	0.000389247	0.0017	0.00117	0.00086081	0.00106	0.000932032	0.00113	0.00241	0.00081957	0.000237376	0.000141467	0.00020935	0.00049235	0.000632305	0.000755114	0.00154	0.000728615	0.00182	0.00197	0.00115
-342.267	0.00584	0.00213	0.00245	0.00159	0.00173	0.0016	0.00217	0.00171	0.0016	0.00171	0.000808748	0.00163	0.00118	0.00106	0.00478	0.00137	0.00279	0.00247	0.00209	0.000968654		-342.267	0.000302102	0.00162	0.00126	0.000501231	0.00112	0.000495511	0.00109	0.00268	0.000995933	0	0.000217642	0.000299658	0.000558984	0.000652189	0.000775522	0.00135	0.000909439	0.00187	0.00162	0.00135
-341.112	0.00619	0.00248	0.0019	0.00163	0.00121	0.00115	0.00154	0.00171	0.002	0.00115	0.00132	0.00135	0.00114	0.000599459	0.00527	0.00145	0.00225	0.00171	0.00163	0.000948681		-341.112	0.000441534	0.00128	0.00106	0.000664676	0.00072968	0.000719671	0.00117	0.00177	0.00115	0.000601351	0.000184996	0.000389966	0.000758885	0.000934539	0.00107	0.0018	0.000999851	0.00256	0.002	0.00206
-339.957	0.00603	0.00223	0.00216	0.0011	0.00137	0.000802082	0.00171	0.00115	0.00224	0.00155	0.00121	0.00108	0.000819661	0.000950086	0.00386	0.00145	0.00154	0.00165	0.00172	0.000998612		-339.957	0.000197529	0.00101	0.000789141	0.000719158	0.0007818	0.000684277	0.00114	0.00174	0.00136	0.000443101	0.000277494	0.000365337	0.000658935	0.000652189	0.000780624	0.00144	0.000893484	0.00187	0.00184	0.00185
-338.802	0.00564	0.00301	0.00192	0.00166	0.00124	0.00154	0.00215	0.00201	0.00287	0.00208	0.00179	0.00164	0.00128	0.000859602	0.00522	0.002	0.00253	0.00249	0.00172	0.00149		-338.802	0.000435725	0.0015	0.00164	0.00077364	0.00108	0.00124	0.00158	0.00286	0.00106	0.000348151	0.000342786	0.000459749	0.000758885	0.000839096	0.000790828	0.00185	0.00108	0.0022	0.00208	0.00157
-337.647	0.00592	0.00168	0.000918214	0.000304922	0.000865801	0.000147321	0.000650272	0.000501484	0.00015549	0.000466336	0.000457118	0.000632944	0.000335927	0.000429801	0.00249	0.000251687	0.000631993	0.000411668	0.0012	0.000469348		-337.647	4.06676e-05	0.000718644	0.000173611	0	0	0	0	0.000353398	0.000684704	0.000174075	0.000239406	0.000320183	0.000651531	0.000707863	0.000821441	0.00133	0.000824345	0.00182	0.00208	0.00132
-336.492	0.00595	0.00245	0.00214	0.0017	0.00176	0.00129	0.00191	0.00196	0.00244	0.00165	0.00167	0.00108	0.00128	0.00105	0.0041	0.00112	0.00206	0.00214	0.00194	0.00145		-336.492	0.000278864	0.00148	0.00103	0.000392268	0.00093816	0.000932032	0.00122	0.00206	0.000850693	0.000253201	0.000348227	0.000369441	0.000662637	0.000684003	0.00086736	0.00116	0.00077648	0.00214	0.00174	0.00146
-335.338	0.00589	0.00255	0.00156	0.00095454	0.00107	0.00115	0.00144	0.00167	0.00149	0.00124	0.000808748	0.00101	0.000846535	0.000803049	0.00478	0.00149	0.00208	0.00133	0.00148	0.00104		-335.338	0.000232386	0.00133	0.000757576	0.00065378	0.00080786	0.000542702	0.000988413	0.00227	0.00118	0.000363976	9.24979e-05	0.000316078	0.000684848	0.000862957	0.00106	0.00207	0.00118	0.00212	0.00219	0.00191
-334.184	0.00602	0.00257	0.00206	0.00134	0.00154	0.000900296	0.00158	0.00159	0.00218	0.00157	0.00164	0.00121	0.00134	0.000689944	0.00425	0.00132	0.00138	0.00145	0.00203	0.00134		-334.184	0.000331151	0.00133	0.00103	0.000642884	0.00062544	0.0011	0.000927587	0.00144	0.000560213	0.000395626	0.000255729	0.000328392	0.000607108	0.000660142	0.00077042	0.00131	0.000845619	0.00166	0.00191	0.00139
-333.03	0.00623	0.00218	0.00177	0.00114	0.000937951	0.00083482	0.00156	0.000898492	0.00122	0.00111	0.00109	0.000940862	0.000537483	0.000757807	0.00264	0.000928096	0.000866064	0.00122	0.00146	0.000679056		-333.03	0.000214957	0.00104	0.000694444	0.000392268	0.0005212	0.000318543	0.000988413	0.00138	0.00134	0.000727952	0.000337345	0.000377651	0.000677444	0.000751608	0.000622458	0.00113	0.0008403	0.0018	0.00149	0.00136
-331.877	0.00585	0.00202	0.00163	0.00122	0.00127	0.000556547	0.00098526	0.001	0.0014	0.00103	0.00151	0.000478984	0.00101	0.000746497	0.00381	0.00127	0.00171	0.00135	0.00152	0.000808876		-331.877	0.000203338	0.000978578	0.000583964	0.000468542	0.00045605	0.000507309	0.000958	0.00141	0.00135	0.00133	0.000299258	0.000344812	0.000658935	0.000687979	0.000928586	0.00156	0.000904121	0.00233	0.00205	0.0016
-330.723	0.00584	0.00227	0.00203	0.0013	0.00124	0.00121	0.00146	0.00134	0.00193	0.00154	0.000984563	0.00125	0.000994343	0.00102	0.00405	0.00107	0.00215	0.00198	0.00159	0.0012		-330.723	0.000389247	0.000947998	0.00083649	0.000544817	0.00072968	0.000825852	0.000881968	0.0018	0.000944062	0.000427276	0.000462489	0.000377651	0.000581195	0.000672072	0.000642867	0.00132	0.000882847	0.00172	0.0019	0.00114
-329.57	0.00569	0.00294	0.00214	0.00151	0.00105	0.00136	0.00112	0.00184	0.00227	0.00173	0.00167	0.00169	0.00152	0.000870912	0.00561	0.00171	0.00173	0.00216	0.00187	0.0013		-329.57	0.000313722	0.00147	0.00112	0.000642884	0.0009121	0.000719671	0.00103	0.00188	0.00131	0.000142425	4.89694e-05	0.000344812	0.000721867	0.000743654	0.000852054	0.00165	0.000866892	0.00205	0.00183	0.00148
-328.417	0.0061	0.00216	0.00177	0.00115	0.000923521	0.000818451	0.00112	0.0013	0.00171	0.00148	0.00121	0.000923756	0.000752476	0.000769118	0.00351	0.00109	0.00218	0.00173	0.00155	0.000738973		-328.417	0.000110384	0.0011	0.000852273	0.000359579	0.00071665	0.000743266	0.00119	0.00174	0.000985559	0.000411451	0.000375433	0.00042691	0.000592301	0.000668096	0.000846952	0.00121	0.000925394	0.0018	0.00194	0.00117
-327.264	0.00601	0.00266	0.00224	0.00156	0.00144	0.00124	0.00203	0.0019	0.00231	0.00157	0.00155	0.00147	0.00126	0.000723875	0.00429	0.00151	0.0019	0.00222	0.00189	0.00132		-327.264	0.00033696	0.00176	0.00117	0.000621091	0.00071665	0.00118	0.00135	0.0025	0.00113	0.000284851	0.000424402	0.000373546	0.00080701	0.000890794	0.00103	0.00188	0.00114	0.00203	0.00247	0.0018
-326.112	0.00578	0.00204	0.0018	0.00113	0.00114	0.000965773	0.0013	0.00123	0.00182	0.00159	0.00104	0.00113	0.000618105	0.000723875	0.00361	0.00101	0.00157	0.00153	0.00176	0.00115		-326.112	0.000127813	0.000779805	0.000773359	0.000370475	0.0003909	0.0005545	0.000942794	0.0013	0.00118	0.000332326	0.000228524	0.000406386	0.000818116	0.000851027	0.000892871	0.00165	0.00104	0.00228	0.00229	0.00156
-324.96	0.00606	0.00216	0.00159	0.00134	0.00124	0.00137	0.00166	0.00132	0.00224	0.00161	0.00141	0.00101	0.00121	0.000859602	0.0042	0.0014	0.00159	0.002	0.00198	0.00143		-324.96	0.000435725	0.00118	0.00128	0.000664676	0.00095119	0.000707873	0.00117	0.00218	0.00114	0.000870377	0.000533223	0.000566477	0.000792202	0.000799329	0.000933688	0.00144	0.000983896	0.00176	0.00203	0.0017
-323.808	0.00576	0.00213	0.00224	0.00119	0.00123	0.00121	0.00171	0.00182	0.00235	0.00128	0.00134	0.00145	0.00113	0.000757807	0.00425	0.00186	0.00227	0.00196	0.00202	0.00141		-323.808	0.000307912	0.00133	0.00094697	0.000555713	0.00070362	0.000802256	0.00106	0.0015	0.000643207	0.00015825	0.000402638	0.000463854	0.000892153	0.000894771	0.00107	0.00199	0.00123	0.00222	0.00282	0.00199
-322.656	0.00612	0.00216	0.00156	0.000941282	0.00113	0.000982141	0.00106	0.00104	0.00107	0.00136	0.000808748	0.000786903	0.000873409	0.00062208	0.00346	0.00127	0.00152	0.00167	0.00179	0.000888765		-322.656	0.000151051	0.000810385	0.00072601	0.000217927	0.00056029	0.000566298	0.000775524	0.00124	0.000829944	0.000807077	0.000603957	0.000812771	0.000829221	0.000862957	0.00108	0.00161	0.00104	0.00168	0.0021	0.00152
-321.504	0.00581	0.00174	0.00119	0.00101	0.0011	0.00083482	0.00144	0.000773121	0.00104	0.00136	0.000738422	0.000940862	0.00091372	0.000644701	0.00351	0.000975288	0.0014	0.00155	0.00155	0.00115		-321.504	0.000244006	0.00101	0.000441919	0.000217927	0.00072968	0.000542702	0.000973206	0.0015	0.00138	0.000522226	0.000533223	0.000582897	0.0009847	0.0011	0.00113	0.0021	0.00127	0.00247	0.00249	0.0027
-320.353	0.0056	0.00198	0.00174	0.00106	0.00126	0.00136	0.00108	0.00119	0.00142	0.00148	0.0013	0.000957969	0.000927158	0.00061077	0.00371	0.000802253	0.00211	0.00173	0.00129	0.00126		-320.353	0.000261435	0.00112	0.00123	0.00044675	0.00058635	0.00061349	0.00123	0.00156	0.00103	0.00015825	0.000484254	0.000693729	0.000899557	0.000898748	0.00122	0.00227	0.00109	0.00229	0.00254	0.00182
-319.201	0.00583	0.00282	0.00179	0.00139	0.00146	0.00116	0.00189	0.00176	0.0022	0.00192	0.00158	0.00151	0.000954032	0.000848292	0.00483	0.00167	0.00178	0.00196	0.00253	0.00134		-319.201	0.000371818	0.00133	0.000962752	0.000751847	0.00141	0.00114	0.0016	0.00186	0.00124	0.000949502	0.000647485	0.000533638	0.000992104	0.00107	0.0009643	0.00167	0.00113	0.00241	0.00223	0.00216
-318.051	0.0063	0.00232	0.00185	0.00119	0.00121	0.00118	0.00162	0.001	0.0016	0.00138	0.00107	0.000872436	0.000967469	0.000769118	0.00439	0.00173	0.00173	0.002	0.00203	0.00137		-318.051	0.000203338	0.00179	0.000915404	0.00032689	0.00085998	0.000967426	0.00179	0.00262	0.00107	0.000443101	0.000337345	0.000504903	0.000784799	0.00098226	0.00115	0.00154	0.00109	0.00195	0.00183	0.00177
-316.9	0.00591	0.0019	0.00135	0.000967797	0.000865801	0.000851189	0.000847324	0.000982072	0.000910727	0.00101	0.000720841	0.000957969	0.000886846	0.00104	0.00283	0.00113	0.00197	0.00129	0.00165	0.00118		-316.9	0.000209148	0.000718644	0.000773359	0.000414061	0.00028666	0.000566298	0.000760317	0.000677347	0.00124	0.000458926	0.000391756	0.000603421	0.00101	0.00098226	0.00127	0.00191	0.00137	0.00208	0.00261	0.0022
-315.749	0.0059	0.0023	0.00164	0.00146	0.000981241	0.00116	0.00112	0.00148	0.00195	0.0015	0.000861493	0.00070137	0.000618105	0.00081436	0.00556	0.00145	0.00117	0.00212	0.00176	0.0013		-315.749	0.000319531	0.00109	0.00103	0.000697365	0.00075574	0.0005545	0.00148	0.00239	0.00109	0.0001899	0.000446166	0.0006691	0.000829221	0.00115	0.00122	0.00189	0.00131	0.00214	0.0025	0.00206
-314.599	0.00581	0.00275	0.00211	0.00137	0.00124	0.00164	0.00187	0.00201	0.00207	0.00175	0.00142	0.00142	0.00109	0.000701254	0.00493	0.00175	0.00316	0.0021	0.00213	0.00128		-314.599	0.000371818	0.00122	0.00145	0.000947981	0.00093816	0.00119	0.00149	0.00221	0.0011	0.000759602	0.000663808	0.000820981	0.000995806	0.0013	0.00132	0.00203	0.0013	0.00214	0.00229	0.0023
-313.449	0.00572	0.0017	0.00118	0.0011	0.00117	0.000180059	0.00126	0.00115	0.00133	0.000757796	0.000843911	0.00104	0.000577794	0.000441112	0.00376	0.00118	0.0014	0.00124	0.00159	0.00115		-313.449	9.29545e-05	0.000963288	0.000457702	5.44817e-05	0.00084695	0.000637085	0.00129	0.00177	0.000871442	6.33001e-05	0.000533223	0.000587001	0.00107	0.00114	0.00125	0.00203	0.00133	0.00214	0.00241	0.0019
-312.299	0.00585	0.00191	0.00166	0.00143	0.00147	0.00119	0.00144	0.00157	0.00111	0.00161	0.00132	0.00139	0.000873409	0.000893534	0.00429	0.00178	0.00229	0.00231	0.00235	0.00131		-312.299	0.000220767	0.00153	0.00112	0.000708262	0.00097725	0.000908437	0.00126	0.00183	0.00139	0.000253201	0.000369991	0.0006691	0.00102	0.00124	0.00121	0.00238	0.00146	0.00212	0.00279	0.00237
-311.15	0.00551	0.00193	0.00159	0.00113	0.00126	0.00116	0.00144	0.0014	0.00187	0.00126	0.00104	0.00111	0.000927158	0.000689944	0.0039	0.00167	0.00248	0.00171	0.00229	0.00154		-311.15	0.000325341	0.00113	0.000694444	0.000577506	0.00080786	0.000696075	0.00155	0.00194	0.00153	0.000522226	0.000408079	0.000640365	0.00106	0.00125	0.00162	0.00247	0.00155	0.00266	0.00299	0.00266
-310	0.00596	0.0023	0.00156	0.00090151	0.000851371	0.00101	0.00114	0.00157	0.00173	0.00117	0.000984563	0.000838223	0.000940595	0.000712565	0.00493	0.00189	0.00234	0.00208	0.00176	0.00147		-310	0.000284673	0.000917417	0.000741793	0.000577506	0.00061241	0.00106	0.00135	0.00203	0.00143	0.000617176	0.000658367	0.000816876	0.00105	0.00109	0.00133	0.00227	0.00131	0.00239	0.00259	0.00218
-308.851	0.00588	0.00202	0.00159	0.00090151	0.0012	0.000900296	0.00128	0.00102	0.00171	0.00117	0.00118	0.000957969	0.000537483	0.000927465	0.00317	0.00143	0.00119	0.00157	0.00196	0.00167		-308.851	0.000366009	0.000963288	0.000741793	0.000523024	0.00056029	0.00106	0.00116	0.00133	0.000850693	0.00015825	0.000451607	0.000640365	0.00115	0.00127	0.00137	0.00183	0.00165	0.00237	0.00298	0.00252
-307.702	0.00619	0.00198	0.00116	0.00084848	0.00108	0.000982141	0.00158	0.00144	0.00158	0.00107	0.00121	0.00128	0.000510608	0.000701254	0.0042	0.00127	0.00208	0.00229	0.002	0.00145		-307.702	0.000389247	0.00115	0.00117	0.000599298	0.00083392	0.000589894	0.0012	0.00194	0.00138	0.000664652	0.000587634	0.000771722	0.00104	0.0013	0.00147	0.00227	0.00159	0.00222	0.00278	0.00245
-306.553	0.00575	0.00167	0.00145	0.000676132	0.000779221	0.000572916	0.000669977	0.00068954	0.00135	0.000816088	0.000369211	0.000581624	0.000980906	0.000565528	0.00439	0.00156	0.00147	0.00214	0.00242	0.00148		-306.553	0.000214957	0.000626902	0.000978535	0.000283305	0.00046908	0.000908437	0.000988413	0.000971846	0.00139	0.000553876	0.000402638	0.000595211	0.00115	0.00137	0.00147	0.00191	0.00149	0.00237	0.0029	0.00235
-305.405	0.00582	0.00147	0.00103	0.000821965	0.000981241	0.000360119	0.00106	0.000940282	0.00122	0.000893811	0.000756004	0.000393451	0.000389675	0.000701254	0.00268	0.00135	0.00204	0.0019	0.00129	0.00141		-305.405	0.000162671	0.000443418	0.000583964	0.000381372	0.00072968	0.000436522	0.000897175	0.00159	0.00117	0.000443101	0.000506018	0.000722463	0.00128	0.00152	0.00156	0.00227	0.00178	0.00308	0.00309	0.00244
-304.256	0.00569	0.00151	0.00126	0.000609845	0.000851371	0.000687499	0.000807914	0.000898492	0.000955152	0.000602351	0.000334048	0.00123	0.00077935	0.000475043	0.00327	0.00167	0.00173	0.00135	0.00181	0.00151		-304.256	0.000180099	0.000993869	0.000315657	0.000185238	0.00066453	0.000648883	0.00050181	0.00191	0.00144	0.000474751	0.000560428	0.000759407	0.00129	0.00136	0.00142	0.00233	0.00163	0.00272	0.00283	0.00219
-303.108	0.0058	0.002	0.00159	0.00125	0.0015	0.00111	0.00162	0.00163	0.00198	0.00198	0.000738422	0.00115	0.00121	0.00082567	0.00517	0.00154	0.00225	0.00267	0.00185	0.00154		-303.108	0.000331151	0.00136	0.00114	0.000708262	0.00050817	0.000648883	0.00135	0.00177	0.0015	0.000253201	0.000718219	0.000866135	0.00114	0.00144	0.00124	0.00235	0.00158	0.00251	0.00298	0.00239
-301.961	0.00571	0.00227	0.00211	0.00113	0.00111	0.000867558	0.00148	0.00127	0.00171	0.00122	0.00109	0.000290812	0.000752476	0.000984018	0.004	0.00216	0.00183	0.00222	0.00287	0.00168		-301.961	0.00033696	0.00115	0.00094697	0.000795432	0.00137	0.000920235	0.00155	0.00241	0.00161	0.000174075	0.000440725	0.000734778	0.00113	0.00132	0.00162	0.00238	0.0019	0.00247	0.00295	0.00228
-300.813	0.0058	0.00252	0.00166	0.00152	0.00126	0.000883928	0.00179	0.00113	0.0018	0.00163	0.00146	0.00139	0.00109	0.00103	0.00439	0.00212	0.00288	0.00255	0.00294	0.00187		-300.813	0.000360199	0.00148	0.0011	0.000817225	0.00128	0.00116	0.00148	0.00262	0.00119	0.000253201	0.00046793	0.000792247	0.0012	0.00128	0.00144	0.00204	0.00166	0.00245	0.003	0.00224
-299.666	0.00598	0.00131	0.00103	0.00074242	0.000822511	0.00067113	0.000512336	0.000710435	0.00113	9.71534e-05	0.000861493	0.000975076	0.000429986	0.000384559	0.00342	0.00149	0.00169	0.00178	0.00192	0.00133		-299.666	7.55256e-05	0.00051987	0.000363005	0.000108963	0.00057332	0.000448319	0.0012	0.000912946	0.00121	0.000316501	0.000892332	0.000886659	0.00142	0.00144	0.0016	0.00247	0.00196	0.00296	0.00319	0.00247
-298.518	0.00564	0.00207	0.00185	0.00134	0.00104	0.000605654	0.00128	0.00138	0.00149	0.0014	0.00082633	0.000632944	0.00128	0.000961397	0.00522	0.00186	0.00164	0.00253	0.00276	0.00185		-298.518	0.000232386	0.00102	0.000978535	0.000566609	0.00102	0.000566298	0.0016	0.00165	0.00138	0.000379801	0.000408079	0.000849715	0.00124	0.00142	0.00155	0.00196	0.00187	0.00231	0.00268	0.00219
-297.371	0.00555	0.00186	0.0013	0.000768935	0.00101	0.000752975	0.000768503	0.000459693	0.00118	0.000699505	0.000492282	0.000975076	0.000497171	0.00082567	0.00307	0.00184	0.0018	0.00247	0.00172	0.00134		-297.371	0.000244006	0.000764514	0.000568182	0.00044675	0.00057332	0.000755064	0.00129	0.000824597	0.00192	0.000601351	0.000707337	0.00087024	0.00122	0.00158	0.00173	0.00248	0.00204	0.00254	0.00322	0.00277
-296.225	0.00586	0.00149	0.00134	0.000941282	0.000808081	0.000278274	0.00116	0.000940282	0.00189	0.00115	0.0004747	0.00101	0.000712164	0.000531596	0.00356	0.00189	0.00236	0.00229	0.00242	0.00162		-296.225	0.000319531	0.000795095	0.00103	0.000381372	0.00049514	0.000825852	0.000897175	0.00118	0.00114	0.000854552	0.000767188	0.000956443	0.00147	0.00162	0.00192	0.00276	0.00218	0.00329	0.00371	0.00323
-295.078	0.00603	0.00237	0.00209	0.0016	0.00165	0.00133	0.00102	0.00196	0.00247	0.00163	0.00165	0.00127	0.00149	0.00122	0.00508	0.00253	0.00236	0.00267	0.00348	0.00216		-295.078	0.000424105	0.00164	0.00129	0.00098067	0.00104	0.000967426	0.00182	0.00218	0.00186	0.000490576	0.000636603	0.00108	0.00152	0.00167	0.00189	0.00272	0.00218	0.00319	0.00362	0.00329
-293.932	0.0056	0.00145	0.000966542	0.000570072	0.000577201	0.000638392	0.000788208	0.000752225	0.000888514	0.000116584	0.0004747	0.000769797	0.000725602	0.000361938	0.00273	0.00153	0.00248	0.00198	0.0019	0.00152		-293.932	0	0.000947998	0.000441919	0.000174341	0.00033878	0.000530905	0.000821143	0.00118	0.00127	0.000395626	0.000680131	0.000820981	0.00141	0.00164	0.0019	0.00277	0.00225	0.00325	0.00379	0.00265
-292.786	0.00559	0.00202	0.00132	0.000556815	0.000880231	0.00034375	0.00116	0.000752225	0.00129	0.000544059	0.000756004	0.000889543	0.000765913	0.000882223	0.00278	0.00156	0.00227	0.00233	0.00277	0.00202		-292.786	0.000110384	0.000840966	0.000741793	0.000392268	0.00027363	0.000471915	0.000988413	0.0015	0.00174	1.58249e-05	0.000642044	0.000841506	0.00138	0.00158	0.00179	0.00285	0.00223	0.00306	0.00383	0.00277
-291.64	0.00607	0.00165	0.00127	0.00084848	0.000952381	0.000425595	0.000926145	0.000773121	0.00144	0.00138	0.000808748	0.00065005	0.000980906	0.00061077	0.00361	0.00222	0.00255	0.00208	0.00246	0.00186		-291.64	0.000232386	0.000779805	0.000868056	0.000250616	0.00061241	0.000648883	0.00152	0.00121	0.00117	0.000633002	0.000739983	0.00087845	0.0016	0.00163	0.00188	0.00228	0.00249	0.00312	0.00338	0.00296
-290.494	0.0057	0.00218	0.00158	0.00127	0.0011	0.00105	0.00169	0.00178	0.00222	0.00148	0.00135	0.0013	0.00129	0.000746497	0.00571	0.00267	0.00229	0.00329	0.00288	0.00221		-290.494	0.000267244	0.00148	0.00107	0.000599298	0.00117	0.00107	0.00137	0.00197	0.00165	0.000585526	0.000718219	0.000747093	0.0013	0.00161	0.00198	0.0028	0.00228	0.00252	0.00388	0.00291
-289.349	0.00545	0.00163	0.00113	0.000662875	0.000606061	0.000196428	0.00098526	0.000710435	0.00104	0.000835519	0.000720841	0.000923756	0.00045686	0.000769118	0.00332	0.00197	0.00194	0.00206	0.00264	0.00232		-289.349	0.000209148	0.000458709	0.000363005	0.000108963	0.00063847	0.000873043	0.00131	0.00109	0.0015	0.000902027	0.000663808	0.000960548	0.00153	0.00169	0.00185	0.00285	0.00233	0.00344	0.00359	0.00315
-288.204	0.00576	0.002	0.00171	0.000874995	0.000952381	0.000720237	0.000748798	0.00119	0.00155	0.00152	0.0012	0.00132	0.000967469	0.000780428	0.00434	0.00247	0.00257	0.00243	0.00239	0.00217		-288.204	0.000232386	0.000795095	0.00103	0.000621091	0.00085998	0.000967426	0.00157	0.00159	0.00147	0.000237376	0.000701896	0.000911289	0.00157	0.00188	0.00213	0.00291	0.00246	0.00361	0.00408	0.00354
-287.059	0.00593	0.00181	0.0015	0.00103	0.000750361	0.000638392	0.0011	0.0014	0.00102	0.000641212	0.000984563	0.000940862	0.000980906	0.000836981	0.00512	0.00217	0.00272	0.00284	0.00257	0.00232		-287.059	0.000249815	0.00118	0.000868056	0.000315994	0.00072968	0.000601692	0.00109	0.00168	0.00182	0.000379801	0.000680131	0.000952338	0.00141	0.00181	0.00192	0.00277	0.00215	0.00338	0.00345	0.0033
-285.914	0.00568	0.00165	0.000708797	0.000490527	0.000764791	0.000523809	0.000157642	0.001	0.000733024	0.000816088	0.000316467	0.000496091	0.000537483	0.000599459	0.00346	0.00187	0.00227	0.00233	0.00261	0.00192		-285.914	0.000226577	0.000596321	0.000410353	0.000337786	0.00057332	0.000696075	0.000745111	0.000795147	0.00146	0.000949502	0.000745424	0.000849715	0.00153	0.00183	0.00204	0.0029	0.00235	0.00333	0.00442	0.00346
-284.769	0.00578	0.00168	0.00114	0.00063636	0.00101	0.00034375	0.000965556	0.00102	0.00102	0.000796658	0.000632933	0.000307919	0.00077935	0.000667323	0.00429	0.00211	0.00248	0.00265	0.00272	0.00249		-284.769	4.06676e-05	0.000336386	0.00050505	0.000501231	0.00049514	0.000861245	0.00137	0.001	0.0012	0.000458926	0.000647485	0.000993387	0.00151	0.00181	0.00207	0.00273	0.00248	0.00275	0.0039	0.00344
-283.625	0.0059	0.00214	0.00159	0.00147	0.0012	0.00142	0.00154	0.00102	0.00167	0.00111	0.00144	0.00142	0.00129	0.00103	0.00503	0.00261	0.0037	0.00329	0.00344	0.00279		-283.625	0.000429915	0.00173	0.00125	0.000839017	0.00096422	0.00119	0.00214	0.00292	0.0016	0.000490576	0.000554987	0.000931813	0.00158	0.00194	0.00217	0.00295	0.00263	0.00327	0.00401	0.00357
-282.481	0.00561	0.00234	0.00137	0.000782192	0.000865801	0.000802082	0.00102	0.00119	0.00167	0.0013	0.0009494	0.000975076	0.000752476	0.000972708	0.0039	0.00253	0.00318	0.00245	0.00301	0.00244		-282.481	0.000261435	0.000657482	0.00050505	0.000588402	0.00061241	0.000672479	0.000958	0.00188	0.00124	0.000933677	0.00106	0.00121	0.00156	0.00188	0.0022	0.00306	0.00264	0.00396	0.00416	0.00334
-281.337	0.00569	0.00227	0.00121	0.000888252	0.000966811	0.000703868	0.00102	0.00125	0.00153	0.00111	0.000580189	0.00125	0.000792787	0.00082567	0.00283	0.00263	0.00204	0.00306	0.00274	0.00211		-281.337	0.000389247	0.000963288	0.000568182	0.000457646	0.00046908	0.00123	0.0016	0.00147	0.0015	0.000142425	0.000718219	0.000948233	0.00152	0.00177	0.00226	0.00288	0.00264	0.0031	0.0044	0.00401
-280.193	0.00575	0.00159	0.00106	0.00109	0.000793651	0.000360119	0.00112	0.000104476	0.000710811	0.00058292	0.00107	0.000513198	0.000927158	0.000950086	0.0042	0.00209	0.00267	0.00222	0.00309	0.00251		-280.193	0.000185909	0.00051987	0.000489267	0.000631987	0.00063847	0.000802256	0.00135	0.00153	0.00139	0.000617176	0.000609398	0.00105	0.00155	0.00171	0.00232	0.00271	0.00273	0.00273	0.00423	0.00359
-279.05	0.00598	0.00156	0.00113	0.000556815	0.000634921	0.000589285	0.000650272	0.00125	0.00129	0.000816088	0.000492282	0.000872436	0.000819661	0.000599459	0.00288	0.00179	0.00243	0.00278	0.00274	0.00276		-279.05	0.000203338	0.000626902	0.000441919	0.000392268	0.00059938	0.000814054	0.000517016	0.000942396	0.00172	0.000458926	0.000990271	0.00109	0.00149	0.00175	0.00216	0.00305	0.00235	0.00312	0.00446	0.00387
-277.907	0.00564	0.00191	0.00126	0.00109	0.000447331	0.000376488	0.00102	0.00102	0.00158	0.00103	0.000984563	0.000940862	0.00114	0.000859602	0.00351	0.00274	0.00295	0.00298	0.00337	0.00277		-277.907	0.00016848	0.000642192	0.000647096	0.000599298	0.00070362	0.00124	0.00116	0.00168	0.00162	0.000110775	0.000549546	0.000964653	0.00175	0.00195	0.00231	0.00319	0.00277	0.00396	0.00446	0.00412
-276.764	0.00582	0.0017	0.000966542	0.000821965	0.000620491	0.000556547	0.00132	0.00064775	0.00111	0.000680074	0.000562607	0.000957969	0.000819661	0.000531596	0.00312	0.00179	0.0036	0.00274	0.00294	0.00247		-276.764	0.000220767	0.000764514	0.000599747	0.00032689	0.00061241	0.000495511	0.00138	0.00103	0.00149	0.00109	0.000750865	0.00103	0.00158	0.00193	0.00237	0.00303	0.00287	0.0039	0.00429	0.00388
-275.621	0.00563	0.00147	0.00082156	0.000490527	0.0004329	0.000196428	0.000295578	0.000940282	0.00153	0.000349752	0.000316467	0.000478984	0.000604668	0.000520285	0.00312	0.00275	0.00218	0.00294	0.00305	0.00253		-275.621	0.000151051	0.000290515	0.000378788	0.00032689	0.00027363	0.000707873	0.000836349	0.00112	0.0017	0.000110775	0.000636603	0.000960548	0.0017	0.00222	0.00247	0.0032	0.00283	0.00434	0.00527	0.00458
-274.479	0.00591	0.00133	0.00126	0.000941282	0.000836941	0.000752975	0.000689682	0.000480589	0.00167	0.000621782	0.0012	0.000427665	0.00102	0.000780428	0.00317	0.00245	0.00286	0.00306	0.00344	0.00253		-274.479	0.000191719	0.000779805	0.000678661	0.000544817	0.00076877	0.00114	0.00135	0.00124	0.00176	0.000174075	0.000810717	0.00106	0.00173	0.00201	0.00237	0.00296	0.00284	0.00388	0.00436	0.00435
-273.336	0.00578	0.00227	0.00155	0.000981055	0.00147	0.00164	0.00122	0.00144	0.00178	0.00167	0.00139	0.0018	0.00101	0.00139	0.00327	0.00363	0.0036	0.00357	0.00403	0.00342		-273.336	0.000383438	0.00142	0.00106	0.00112	0.00069059	0.00132	0.00131	0.00215	0.00154	0.000300676	0.000696455	0.00109	0.0016	0.00188	0.00238	0.00295	0.00269	0.003	0.00412	0.00434
-272.194	0.0055	0.00128	0.00134	0.000357952	0.00101	0.000687499	0.000315283	0.00060596	0.00138	0.000990965	0.000246141	0.000957969	0.000819661	0.00061077	0.00405	0.00256	0.00283	0.00355	0.00331	0.00313		-272.194	0.000284673	0.000565741	0.000583964	0.000490335	0.0003909	0.000625288	0.000988413	0.000942396	0.00162	0.000553876	0.000718219	0.001	0.0018	0.00194	0.00261	0.00296	0.00315	0.00405	0.00477	0.00422
-271.052	0.00559	0.00183	0.00155	0.0011	0.000894661	0.000409226	0.00199	0.00192	0.00144	0.00179	0.00139	0.000975076	0.00124	0.000984018	0.00444	0.00252	0.00332	0.00359	0.00388	0.00321		-271.052	0.000296293	0.00112	0.00117	0.000871707	0.0012	0.0013	0.0017	0.0018	0.00168	0.000506401	0.000680131	0.00113	0.00167	0.00194	0.00224	0.00324	0.003	0.00421	0.00485	0.00471
-269.911	0.00571	0.00243	0.00182	0.00126	0.00147	0.00105	0.00164	0.00144	0.00138	0.00142	0.00164	0.00157	0.00155	0.00145	0.00669	0.00319	0.00389	0.00402	0.00422	0.00369		-269.911	0.000418296	0.00124	0.00109	0.00065378	0.00096422	0.00143	0.00204	0.003	0.00167	0.000933677	0.000963066	0.00119	0.00174	0.00207	0.00261	0.00293	0.00307	0.00365	0.00497	0.00476
-268.769	0.00567	0.00175	0.00151	0.00074242	0.000663781	0.000752975	0.000630567	0.000856701	0.00164	0.00117	0.00070326	0.0013	0.00113	0.0011	0.00342	0.00267	0.00321	0.00384	0.0039	0.00341		-268.769	0.000325341	0.00112	0.000631313	0.00053392	0.00061241	0.000790458	0.00122	0.00194	0.00193	0.000617176	0.000663808	0.00109	0.00184	0.00208	0.00258	0.00384	0.00331	0.00407	0.00507	0.00435
-267.628	0.00558	0.00113	0.00111	0.000808707	0.000533911	0.000392857	0.00112	0.000397008	0.00118	0.000796658	0.000861493	0.00108	0.00103	0.00107	0.00307	0.00203	0.00311	0.00341	0.00327	0.00319		-267.628	8.7145e-05	0.000626902	0.000931187	0.000708262	0.00087301	0.00114	0.000349746	0.000323949	0.00162	0.000284851	0.000897773	0.00128	0.00187	0.00211	0.00272	0.00371	0.00348	0.00423	0.00476	0.0045
-266.487	0.0057	0.00197	0.00106	0.000755677	0.000851371	0.000687499	0.00102	0.00161	0.00102	0.000932673	0.000931819	0.00128	0.0013	0.0011	0.00415	0.0026	0.0037	0.00339	0.00422	0.00329		-266.487	0.000232386	0.00131	0.000647096	0.000577506	0.00059938	0.000955628	0.00138	0.00188	0.00168	0.000427276	0.000957625	0.00115	0.0019	0.0023	0.00273	0.0037	0.00343	0.00447	0.00555	0.00531
-265.346	0.00585	0.00142	0.00111	0.000888252	0.000822511	0.00106	0.000807914	0.00107	0.00144	0.00109	0.000457118	0.00116	0.00113	0.000938776	0.00264	0.00278	0.00344	0.00372	0.00372	0.00342		-265.346	0.000185909	0.000703353	0.000820707	0.00065378	0.001	0.000920235	0.00109	0.000971846	0.00192	0.000253201	0.000952184	0.00131	0.00192	0.0021	0.00255	0.00363	0.00341	0.00405	0.0053	0.0045
-264.206	0.00566	0.002	0.00158	0.000808707	0.00126	0.00083482	0.00136	0.0015	0.00189	0.00144	0.00179	0.00214	0.00124	0.00158	0.00517	0.00329	0.00377	0.00365	0.00418	0.00375		-264.206	0.000226577	0.000840966	0.000883838	0.000544817	0.00099028	0.00118	0.00172	0.00194	0.00207	0.000490576	0.000973948	0.00129	0.00182	0.00223	0.0027	0.00341	0.00349	0.00402	0.00525	0.0051
-263.065	0.00574	0.00151	0.000644361	0.000384467	0.00036075	0.000212797	0.000709388	0.000250742	0.00104	0.00029146	0.000562607	0.000581624	0.000739039	0.000757807	0.00283	0.00249	0.00302	0.00325	0.00355	0.00324		-263.065	0.000238196	0.000443418	0.000347222	0.000174341	0.00036484	0.000495511	0.00152	0.00124	0.00161	0.000648826	0.000837922	0.00115	0.00199	0.00226	0.0028	0.00364	0.00361	0.0043	0.00524	0.00472
-261.925	0.00551	0.00147	0.00143	0.00118	0.00126	0.000605654	0.000748798	0.00102	0.00138	0.0012	0.00113	0.00159	0.00161	0.00124	0.00376	0.00326	0.00325	0.00445	0.00407	0.00383		-261.925	0.00033696	0.000963288	0.000773359	0.000904396	0.00085998	0.000884841	0.00161	0.00239	0.00179	0.000585526	0.000903215	0.00121	0.00201	0.00231	0.00275	0.00359	0.00381	0.00426	0.00579	0.00521
-260.785	0.00574	0.00191	0.00132	0.000874995	0.000779221	0.000654761	0.00118	0.000982072	0.00138	0.00111	0.00123	0.00109	0.00126	0.00115	0.0042	0.00286	0.00283	0.00384	0.00446	0.00389		-260.785	0.00016848	0.000764514	0.00103	0.000588402	0.0012	0.000755064	0.00152	0.00188	0.00151	0.00015825	0.000957625	0.00121	0.00222	0.0023	0.0029	0.00378	0.0038	0.00461	0.00577	0.00534
-259.646	0.00578	0.00152	0.00119	0.00068939	0.000937951	0.00050744	0.000807914	0.000585064	0.000977365	0.000330321	0.00107	0.00109	0.00103	0.000870912	0.00366	0.00324	0.0037	0.00412	0.00444	0.00387		-259.646	0.000319531	0.000688063	9.46967e-05	0.000566609	0.00037787	0.000448319	0.00111	0.0013	0.00196	0.000585526	0.00101	0.0014	0.00198	0.00253	0.00291	0.00394	0.00345	0.00446	0.00546	0.00493
-258.506	0.00572	0.0014	0.00114	0.00118	0.00102	0.000703868	0.0013	0.00161	0.00198	0.00128	0.00132	0.00159	0.00189	0.00114	0.00503	0.00404	0.00391	0.00384	0.00449	0.00434		-258.506	0.000313722	0.000886836	0.000962752	0.000751847	0.00074271	0.0013	0.00186	0.00197	0.00167	0.000664652	0.00118	0.00155	0.00206	0.00241	0.003	0.00433	0.00406	0.00417	0.00614	0.00555
-257.367	0.00547	0.00188	0.00142	0.000874995	0.00146	0.000720237	0.0011	0.000982072	0.00113	0.00159	0.00144	0.00125	0.00129	0.00122	0.00478	0.00356	0.00393	0.00463	0.00438	0.00402		-257.367	0.000441534	0.000902127	0.00125	0.000904396	0.00058635	0.00104	0.00198	0.002	0.00175	0.000237376	0.00107	0.00149	0.0023	0.00266	0.00324	0.00456	0.00416	0.00551	0.00687	0.00595
-256.228	0.00549	0.00184	0.00171	0.00119	0.00104	0.000949404	0.00166	0.0014	0.00204	0.0012	0.00167	0.00113	0.00172	0.00147	0.00561	0.00305	0.00449	0.00451	0.00553	0.00411		-256.228	0.000197529	0.00144	0.0012	0.000577506	0.00087301	0.0011	0.00184	0.00247	0.00164	0.000759602	0.001	0.00138	0.00222	0.00251	0.00285	0.00407	0.00385	0.00484	0.00615	0.00539
-255.089	0.00577	0.00131	0.000869887	0.000649617	0.000851371	0.000278274	0.000768503	0.00136	0.000710811	0.00113	0.00118	0.00171	0.00109	0.00123	0.00332	0.00288	0.00403	0.00478	0.00457	0.00426		-255.089	0.000249815	0.000733934	0.000552399	0.000544817	0.00106	0.00101	0.00116	0.000677347	0.00174	0.000601351	0.00102	0.00156	0.0023	0.00271	0.00326	0.00448	0.00417	0.00532	0.00663	0.00636
-253.95	0.00555	0.00138	0.00122	0.000768935	0.00105	0.00119	0.00106	0.00146	0.00151	0.00103	0.00104	0.0012	0.00142	0.00138	0.00527	0.00333	0.00487	0.00416	0.00534	0.00435		-253.95	0.00034277	0.000611611	0.00094697	0.000479439	0.00075574	0.00113	0.00146	0.00203	0.00167	0.000902027	0.00133	0.00149	0.00238	0.00272	0.00347	0.00426	0.00425	0.00541	0.0065	0.00572
-252.812	0.00549	0.00122	0.00066047	0.000755677	0.000678211	0.000212797	0.00108	0.000543274	0.000955152	0.000777227	0.00149	0.000957969	0.00137	0.00136	0.00244	0.00409	0.00328	0.00402	0.00483	0.00451		-252.812	0.000273054	0.000932707	0.000536616	0.000751847	0.00084695	0.000731468	0.00128	0.00138	0.00211	0.000569701	0.00116	0.00147	0.00226	0.00279	0.0032	0.00411	0.00409	0.00486	0.0066	0.00578
-251.674	0.00557	0.00135	0.00101	0.000450755	0.000779221	0.000883928	0.00090644	0.00142	0.00164	0.00107	0.000685678	0.0012	0.00137	0.000984018	0.00395	0.00338	0.00396	0.00437	0.00473	0.00447		-251.674	0.000354389	0.000902127	0.000520833	0.000740951	0.00087301	0.000825852	0.00167	0.00177	0.00203	0.000996977	0.00135	0.00161	0.0025	0.00293	0.00343	0.00494	0.0046	0.00488	0.00668	0.00595
-250.536	0.00514	0.00128	0.000579925	0.000662875	0.000490621	0.000212797	0.000926145	0.000438798	0.00077745	0.00109	0.00102	0.00111	0.000846535	0.00119	0.00312	0.00348	0.00342	0.00392	0.0047	0.00453		-250.536	0.000127813	0.000412838	0.00022096	9.8067e-05	0.00054726	0.000766862	0.00126	0	0.00192	0.00155	0.00131	0.00163	0.00252	0.00286	0.00347	0.00455	0.00431	0.00545	0.00695	0.00635
-249.398	0.00541	0.00149	0.00108	0.000861738	0.000620491	0.000409226	0.00104	0.000313427	0.000755237	0.000641212	0.00102	0.00106	0.00121	0.00107	0.00459	0.00352	0.00442	0.00455	0.00525	0.00433		-249.398	0.000255625	0.000336386	0.00061553	0.00053392	0.00076877	0.000731468	0.00126	0.00156	0.00192	0.000585526	0.00116	0.00155	0.0026	0.00299	0.00371	0.00486	0.00463	0.00574	0.0072	0.00654
-248.261	0.00531	0.00142	0.00121	0.000715905	0.00117	0.00034375	0.000748798	0.0013	0.00173	0.000932673	0.000720841	0.000872436	0.00141	0.00107	0.00468	0.00385	0.00396	0.00478	0.00547	0.00499		-248.261	0.000412486	0.000978578	0.000789141	0.000544817	0.00076877	0.00133	0.00176	0.00159	0.00228	0.000807077	0.00146	0.00181	0.00265	0.00303	0.00379	0.00492	0.00467	0.00556	0.00741	0.00683
-247.124	0.00545	0.00174	0.000902105	0.000914767	0.000966811	0.0011	0.00164	0.00107	0.0014	0.00107	0.00149	0.0012	0.0014	0.00152	0.00512	0.00412	0.00382	0.00561	0.0051	0.00522		-247.124	0.000139432	0.000947998	0.000994318	0.000915292	0.00093816	0.00127	0.00152	0.00159	0.00205	0.00141	0.00157	0.00191	0.00284	0.00325	0.00401	0.00541	0.00494	0.00648	0.0071	0.00669
-245.987	0.00551	0.00214	0.00124	0.00133	0.00133	0.00121	0.0014	0.0018	0.00169	0.00128	0.00164	0.00151	0.00126	0.00167	0.00566	0.00445	0.00466	0.00604	0.00573	0.00543		-245.987	0.00034277	0.00139	0.000931187	0.000839017	0.00112	0.00129	0.00216	0.00244	0.00219	0.0012	0.00165	0.00191	0.00293	0.0034	0.00428	0.00519	0.00514	0.00579	0.00738	0.00762
-244.85	0.00588	0.00112	0.0013	0.000821965	0.0012	0.00099851	0.00116	0.0014	0.00158	0.000777227	0.00128	0.00111	0.0018	0.00121	0.00473	0.00437	0.00508	0.00608	0.00557	0.00558		-244.85	0.000458963	0.000810385	0.000299874	0.000588402	0.00075574	0.00143	0.00176	0.00218	0.00207	0.00106	0.00165	0.00227	0.003	0.0036	0.00431	0.00562	0.00528	0.00644	0.00788	0.00741
-243.713	0.00572	0.00167	0.00139	0.00151	0.00137	0.00103	0.00146	0.000794016	0.00173	0.00181	0.00146	0.00151	0.00138	0.00159	0.00508	0.0045	0.00522	0.00508	0.00719	0.00554		-243.713	0.000249815	0.00101	0.000899621	0.000806329	0.00103	0.00132	0.00179	0.002	0.00229	0.000822902	0.0018	0.00203	0.00327	0.00354	0.00451	0.00578	0.00532	0.00702	0.00839	0.00816
-242.577	0.00582	0.00151	0.00134	0.00137	0.000779221	0.00111	0.0013	0.00121	0.00173	0.000874381	0.00121	0.000957969	0.00117	0.00131	0.00512	0.00425	0.00466	0.00584	0.00605	0.00578		-242.577	0.000232386	0.000947998	0.000694444	0.000599298	0.00067756	0.0012	0.00196	0.00197	0.00251	0.00139	0.00163	0.0022	0.00327	0.00367	0.00445	0.00609	0.00559	0.00667	0.00843	0.00808
-241.44	0.00574	0.00133	0.000998759	0.000967797	0.00128	0.000311012	0.0015	0.00064775	0.00142	0.00124	0.000966982	0.00166	0.00159	0.00154	0.00488	0.0048	0.00536	0.00659	0.00708	0.00628		-241.44	0.000307912	0.000871546	0.000473485	0.000359579	0.00109	0.00116	0.0023	0.00121	0.0027	0.00172	0.00184	0.00237	0.00316	0.00384	0.00482	0.00584	0.00592	0.00587	0.00793	0.00799
-240.305	0.00604	0.0017	0.00135	0.000928025	0.00107	0.000933034	0.00136	0.00138	0.00107	0.00101	0.000914237	0.000718477	0.0014	0.00162	0.00454	0.00437	0.0052	0.00655	0.00677	0.00589		-240.305	0.000122003	0.000840966	0.00050505	0.000839017	0.00095119	0.00137	0.00119	0.00147	0.00274	0.000775427	0.00209	0.00273	0.00353	0.00422	0.00498	0.00636	0.00636	0.0069	0.00894	0.00814
-239.169	0.00613	0.00119	0.00118	0.000967797	0.00114	0.000589285	0.000669977	0.000522379	0.00113	0.00163	0.00172	0.00139	0.00144	0.00145	0.00503	0.00456	0.0058	0.00606	0.00723	0.00633		-239.169	0.000267244	0.000932707	0.00298	0.000882603	0.00087301	0.00132	0.00202	0.00283	0.00253	0.00106	0.00194	0.00257	0.00374	0.00421	0.0053	0.00651	0.0064	0.00805	0.00918	0.00931
-238.033	0.0057	0.00070883	0.000193308	0.00031818	0.000447331	0.000654761	0.000236463	0.000355218	0.000444257	0	0.000492282	0.000410558	0.00102	0.000780428	0.00273	0.00436	0.00506	0.00633	0.00608	0.00615		-238.033	2.32386e-05	0.000152903	0.0146	0.00020703	0.00016939	0.00117	0.00141	0.000883496	0.00289	0.00184	0.00209	0.00291	0.00384	0.00464	0.00542	0.00631	0.00637	0.00711	0.00876	0.00887
-236.898	0.00608	0.000903759	0.00103	0.000808707	0.000808081	0.00034375	0.000926145	0.00107	0.00131	0.000835519	0.0009494	0.000940862	0.00155	0.00137	0.00425	0.00514	0.00515	0.00647	0.00719	0.00664		-236.898	0.000162671	0.00051987	0.01626	0.000882603	0.00104	0.00157	0.0016	0.000559548	0.00301	0.00174	0.00226	0.0028	0.00412	0.00459	0.00545	0.00649	0.00673	0.00782	0.00926	0.0093
-235.763	0.00574	0.00161	0.00127	0.000570072	0.00104	0.00115	0.00154	0.000501484	0.00122	0.0013	0.00146	0.00147	0.00203	0.00175	0.00678	0.00538	0.00758	0.00755	0.00795	0.00715		-235.763	0.000424105	0.00107	0.00223	0.00138	0.00139	0.00165	0.00234	0.00191	0.00287	0.00244	0.00263	0.00311	0.00405	0.00492	0.00566	0.00652	0.00695	0.00686	0.0097	0.00868
-234.628	0.00577	0.00128	0.000451053	0.000596588	0.00021645	8.18451e-05	0.000709388	0.000355218	0.000821875	0.000990965	0.000509863	0.000906649	0.000967469	0.00143	0.00512	0.00513	0.00569	0.00635	0.00775	0.00676		-234.628	6.39062e-05	0.000611611	0.000678661	0.000664676	0.0007818	0.00158	0.00251	0.00188	0.0034	0.00177	0.00255	0.00312	0.00431	0.00481	0.00569	0.00676	0.00695	0.00761	0.00931	0.00927
-233.493	0.00589	0.00113	0.00118	0.000994313	0.000937951	0.000491071	0.000827619	0.00125	0.00155	0.00136	0.00158	0.00128	0.00181	0.00187	0.00566	0.00596	0.00611	0.00757	0.00806	0.00791		-233.493	0.000371818	0.000902127	0.000710227	0.00106	0.00134	0.00173	0.00259	0.00215	0.00334	0.00277	0.00283	0.00353	0.00448	0.00534	0.00616	0.0075	0.00733	0.00813	0.01067	0.00982
-232.359	0.00538	0.00174	0.000885996	0.000861738	0.000649351	0.000851189	0.00112	0.00115	0.00153	0.00138	0.00127	0.00186	0.00141	0.00191	0.00732	0.00595	0.00639	0.00855	0.00823	0.00756		-232.359	0.000441534	0.00127	0.0012	0.00136	0.00159	0.00208	0.00263	0.00383	0.00352	0.00198	0.00286	0.0035	0.00482	0.00558	0.00617	0.00739	0.00789	0.00822	0.00993	0.00961
-231.225	0.00574	0.00122	0.00129	0.00106	0.00102	0.000752975	0.000965556	0.00159	0.00169	0.00185	0.00183	0.00188	0.00165	0.00199	0.00634	0.00628	0.00817	0.00859	0.00886	0.00813		-231.225	0.000586776	0.00142	0.00129	0.00129	0.00181	0.00249	0.00303	0.00309	0.00338	0.00298	0.00309	0.00388	0.00493	0.00573	0.00641	0.00772	0.00782	0.00845	0.01004	0.00976
-230.091	0.00566	0.000637947	0.000579925	0.000543557	0.000750361	8.18451e-05	0.000433515	0.000208951	0.000666385	0.000835519	0.000984563	0.00159	0.00159	0.00169	0.00639	0.00634	0.00693	0.00819	0.00845	0.00842		-230.091	0.00016848	0.000596321	0.000883838	0.00137	0.00168	0.00181	0.0022	0.00244	0.00407	0.00309	0.00335	0.00414	0.00525	0.00579	0.00681	0.00835	0.00823	0.00903	0.0109	0.01054
-228.957	0.00578	0.00144	0.00142	0.000928025	0.00111	0.000982141	0.000827619	0.00132	0.00173	0.00208	0.00172	0.00161	0.00215	0.00213	0.00795	0.00777	0.0085	0.00937	0.00951	0.00891		-228.957	0.000499631	0.00125	0.00128	0.00141	0.0019	0.00269	0.00292	0.00312	0.00413	0.00345	0.00339	0.0042	0.00547	0.00616	0.00716	0.00802	0.00878	0.00973	0.01138	0.01081
-227.824	0.00571	0.0011	0.000789342	0.000344695	0.000418471	0.00083482	0.000748798	0.00064775	0.000910727	0.00103	0.00116	0.00173	0.00175	0.00167	0.00732	0.00719	0.00742	0.00839	0.00971	0.00864		-227.824	0.000435725	0.000473999	0.000678661	0.00137	0.00192	0.00212	0.00315	0.00274	0.00458	0.0031	0.00361	0.00452	0.00578	0.0064	0.00706	0.00886	0.00904	0.01002	0.01153	0.01031
-226.69	0.00539	0.000815155	0.000885996	0.000702647	0.000634921	0.000425595	0.000669977	0.000814911	0.00129	0.000932673	0.00132	0.0018	0.00183	0.0019	0.00664	0.00705	0.00822	0.00943	0.00921	0.00889		-226.69	0.000389247	0.000657482	0.000899621	0.00113	0.00167	0.00235	0.00283	0.00327	0.00445	0.00326	0.00398	0.00461	0.00611	0.00658	0.00768	0.00917	0.00899	0.00973	0.01151	0.01082
-225.557	0.00594	0.00131	0.000998759	0.00119	0.000923521	0.000654761	0.001	0.000668645	0.0014	0.00148	0.00151	0.0014	0.00211	0.00196	0.00922	0.00788	0.0084	0.00945	0.01012	0.0091		-225.557	0.000441534	0.00133	0.00104	0.00137	0.00216	0.00282	0.00316	0.00389	0.00481	0.00299	0.00398	0.00482	0.00618	0.00675	0.0079	0.00957	0.00928	0.01006	0.01178	0.01082
-224.424	0.00578	0.000815155	0.000789342	0.000384467	0.000663781	0.000851189	0.001	0.000417903	0.00102	0.00111	0.001	0.00139	0.00163	0.00198	0.00678	0.00771	0.00857	0.00929	0.0105	0.00964		-224.424	0.000400867	0.000183484	0.000899621	0.00104	0.0013	0.0019	0.00293	0.00368	0.00432	0.00361	0.00437	0.00495	0.00625	0.00692	0.00809	0.0091	0.00947	0.0101	0.01201	0.01128
-223.292	0.00598	0.00101	0.00126	0.000609845	0.000577201	0.000311012	0.001	0.00155	0.00124	0.00134	0.00148	0.00151	0.00223	0.00216	0.00781	0.00787	0.00887	0.00933	0.0103	0.0098		-223.292	0.000435725	0.000978578	0.00129	0.00146	0.00169	0.00256	0.00357	0.00312	0.00429	0.00391	0.00431	0.00504	0.00643	0.00702	0.0081	0.00952	0.00986	0.01031	0.01207	0.011
-222.159	0.00574	0.00156	0.00116	0.000835222	0.00114	0.000949404	0.00179	0.00176	0.00189	0.00183	0.00206	0.00241	0.00246	0.00264	0.0102	0.00842	0.01002	0.00974	0.01163	0.01023		-222.159	0.000447344	0.00147	0.00167	0.00145	0.00202	0.00212	0.00295	0.00412	0.00486	0.00353	0.00383	0.0052	0.00675	0.00724	0.00839	0.01043	0.00996	0.01025	0.01247	0.01085
-221.027	0.00601	0.00108	0.00126	0.000503785	0.000966811	0.000458333	0.000689682	0.00161	0.00158	0.00167	0.00185	0.00157	0.00247	0.00209	0.00786	0.00774	0.01074	0.01074	0.01065	0.00978		-221.027	0.000302102	0.000489289	0.000804924	0.00131	0.00194	0.00218	0.0031	0.00318	0.0046	0.00291	0.00432	0.00511	0.0067	0.00762	0.00867	0.01039	0.01025	0.01084	0.01342	0.01192
-219.895	0.00602	0.00124	0.00121	0.000928025	0.000663781	0.000867558	0.00144	0.00117	0.00193	0.00194	0.00197	0.00204	0.00236	0.0027	0.00795	0.0084	0.01009	0.01043	0.01119	0.01039		-219.895	0.000453154	0.00133	0.00109	0.00139	0.00185	0.00211	0.00357	0.0043	0.00482	0.00388	0.00433	0.00525	0.00696	0.0076	0.00857	0.0107	0.01044	0.01063	0.01284	0.01211
-218.763	0.00567	0.00172	0.00135	0.00122	0.0013	0.00133	0.00217	0.00144	0.00222	0.00183	0.00227	0.00251	0.00285	0.00281	0.01049	0.00859	0.01025	0.00998	0.01172	0.01073		-218.763	0.000644873	0.000902127	0.00139	0.00167	0.00216	0.00254	0.00391	0.00436	0.00453	0.00419	0.00424	0.0053	0.00669	0.00767	0.00884	0.01107	0.0102	0.01122	0.01297	0.0117
-217.631	0.00574	0	0.00016109	0	0.000331891	0	0.000216757	0.000292532	0.000288767	0.000680074	0.001	0.00103	0.00193	0.00223	0.00712	0.00785	0.00805	0.00941	0.01041	0.00952		-217.631	0.000156861	0	0.000299874	0.000937085	0.00108	0.00146	0.00224	0.0018	0.00456	0.00373	0.00439	0.00516	0.00688	0.00768	0.00891	0.01058	0.0101	0.01023	0.01265	0.01176
-216.5	0.00573	0.00184	0.00139	0.00109	0.000995671	0.00111	0.00108	0.00161	0.002	0.00173	0.00227	0.00221	0.0025	0.00288	0.00898	0.00879	0.0095	0.01045	0.01147	0.01031		-216.5	0.000673921	0.000902127	0.00114	0.00161	0.00169	0.00255	0.0033	0.00474	0.00453	0.00348	0.00451	0.00539	0.00701	0.00785	0.00889	0.01145	0.01051	0.01136	0.01346	0.0122
-215.369	0.00586	0.00149	0.00105	0.000782192	0.00113	0.00099851	0.00191	0.00171	0.00198	0.00208	0.00202	0.00233	0.00274	0.00293	0.01	0.00887	0.0107	0.0108	0.01143	0.01075		-215.369	0.000633253	0.00104	0.000978535	0.0015	0.00192	0.00268	0.00345	0.00412	0.00474	0.00343	0.00447	0.00547	0.00738	0.00784	0.00961	0.01099	0.01077	0.01149	0.01344	0.01218
-214.238	0.00575	0.000141766	3.22179e-05	0.000517042	0	0.000180059	0	0.000146266	0.00135	0.000990965	0.00137	0.00151	0.00204	0.00234	0.00854	0.00774	0.00999	0.00955	0.0105	0.01048		-214.238	0.000180099	0.000290515	0	0.000958877	0.00072968	0.00205	0.00262	0.00241	0.00475	0.00345	0.00399	0.00542	0.00717	0.00788	0.009	0.01152	0.01056	0.01067	0.01364	0.01141
-213.107	0.00561	0.00168	0.00172	0.00113	0.00162	0.00133	0.00223	0.00201	0.00247	0.00266	0.00299	0.00263	0.00313	0.00329	0.01035	0.00875	0.01037	0.01041	0.01211	0.01087		-213.107	0.000604205	0.00139	0.0014	0.00148	0.00241	0.00291	0.00357	0.0035	0.00472	0.00366	0.00449	0.0054	0.00749	0.00803	0.00936	0.01155	0.01055	0.01092	0.01411	0.01233
-211.977	0.00562	0.000425298	0.000612143	0.00074242	0.00108	0.000687499	0.00104	0.000752225	0.00151	0.00119	0.002	0.00219	0.00224	0.003	0.0083	0.00826	0.00983	0.01041	0.01084	0.01031		-211.977	0.000528679	0.000703353	0.000962752	0.00129	0.00149	0.0019	0.00298	0.00415	0.00472	0.00388	0.00462	0.0055	0.00721	0.00815	0.00968	0.01121	0.01044	0.01113	0.01381	0.01225
-210.847	0.0057	0.00046074	0.000273853	0.000238635	0.00023088	0.000180059	0.000689682	0.00064775	0.00158	0.0012	0.00164	0.002	0.00259	0.00268	0.00639	0.00793	0.00925	0.00945	0.01082	0.01029		-210.847	0.000383438	0.000321096	0.000520833	0.000969774	0.00116	0.00211	0.00327	0.00209	0.00466	0.00318	0.00434	0.00546	0.00734	0.00832	0.00965	0.01182	0.01026	0.01189	0.01416	0.01231
-209.717	0.00593	0.00113	0.00108	0.00106	0.00101	0.000703868	0.00185	0.00188	0.00204	0.00222	0.00246	0.00241	0.00292	0.00329	0.00927	0.00909	0.00997	0.01064	0.01233	0.01101		-209.717	0.00069135	0.00135	0.00114	0.00147	0.00205	0.00274	0.00401	0.00362	0.00503	0.00328	0.00462	0.00568	0.00767	0.00809	0.01	0.01152	0.01062	0.01082	0.01416	0.01247
-208.587	0.00601	0.00122	0.00066047	0.000888252	0.00118	0.00123	0.00154	0.00127	0.00189	0.00202	0.0022	0.00258	0.00294	0.00312	0.008	0.00898	0.01093	0.00978	0.01221	0.01056		-208.587	0.000615824	0.00147	0.00131	0.00209	0.00223	0.00287	0.00404	0.00327	0.00458	0.0044	0.00457	0.00566	0.00767	0.00851	0.01012	0.01186	0.01051	0.01151	0.01447	0.01289
-207.457	0.00558	0.00159	0.00129	0.00121	0.00133	0.00119	0.00219	0.00217	0.00251	0.00272	0.00248	0.00284	0.0032	0.00312	0.01171	0.00879	0.01042	0.01055	0.01187	0.0113		-207.457	0.000912117	0.00145	0.00167	0.00214	0.00281	0.00319	0.00438	0.00545	0.00503	0.0044	0.00486	0.00612	0.00774	0.00827	0.00992	0.01127	0.01052	0.01086	0.01396	0.01204
-206.328	0.00552	0.000194928	0.000386617	0.000702647	0.000692641	0.000491071	0.000965556	0.00113	0.00169	0.0019	0.00153	0.0021	0.0029	0.00269	0.00834	0.00831	0.00927	0.01066	0.01082	0.01042		-206.328	0.00069135	0.000733934	0.00131	0.00178	0.00231	0.00304	0.00327	0.00274	0.00524	0.00411	0.00486	0.00584	0.00772	0.00868	0.01027	0.01174	0.01039	0.0114	0.01449	0.01322
-205.198	0.00563	0.00168	0.00111	0.00131	0.00111	0.00128	0.00183	0.00161	0.0018	0.0022	0.00225	0.00272	0.00289	0.00365	0.00874	0.00919	0.00988	0.01062	0.01248	0.01129		-205.198	0.000999262	0.00167	0.00194	0.00215	0.0024	0.00347	0.00456	0.00495	0.00564	0.00445	0.00509	0.0061	0.008	0.00854	0.01049	0.01148	0.01064	0.011	0.01421	0.01315
-204.07	0.00574	0.00047846	0.000789342	0.000662875	0.00101	0.000736606	0.00118	0.00142	0.00122	0.00235	0.00204	0.00239	0.00275	0.00287	0.00966	0.00936	0.01035	0.01076	0.01184	0.01144		-204.07	0.000894688	0.00154	0.00191	0.0026	0.00233	0.00385	0.00465	0.00412	0.00623	0.00494	0.00516	0.00646	0.00803	0.00889	0.01028	0.01232	0.01075	0.01201	0.01406	0.0128
-202.941	0.00578	0.00179	0.00161	0.00123	0.00149	0.00119	0.00205	0.00249	0.00315	0.00272	0.00311	0.00304	0.00386	0.00385	0.01035	0.00944	0.01126	0.01145	0.01269	0.01136		-202.941	0.00136	0.00196	0.00264	0.00285	0.00339	0.00416	0.00394	0.00527	0.00599	0.00465	0.00541	0.00629	0.00799	0.00875	0.01043	0.01131	0.01074	0.01031	0.01415	0.01281
-201.812	0.00631	0.000956921	0.000483271	0.00074242	0.000793651	0.00105	0.00106	0.000543274	0.0018	0.000757796	0.00181	0.00277	0.00251	0.00333	0.00859	0.00887	0.01063	0.01053	0.01152	0.01096		-201.812	0.00086564	0.00147	0.00215	0.00243	0.0028	0.00349	0.00462	0.00477	0.00619	0.00498	0.00552	0.00663	0.00815	0.00885	0.01082	0.0121	0.01024	0.01111	0.01367	0.01339
-200.684	0.00584	0.000248091	0.000515489	0.00047727	0.00036075	0.00050744	0.000768503	0.00125	0.00131	0.00192	0.0022	0.00282	0.0031	0.00323	0.00688	0.00912	0.0099	0.01059	0.01221	0.01041		-200.684	0.000912117	0.000733934	0.0015	0.00239	0.00266	0.0034	0.00408	0.00324	0.00607	0.00519	0.00531	0.00675	0.0083	0.00894	0.01062	0.0121	0.01068	0.01151	0.01419	0.01356
-199.556	0.00569	0.0017	0.00163	0.00133	0.00166	0.00159	0.00205	0.00209	0.00273	0.00262	0.00297	0.00291	0.00328	0.00372	0.01049	0.01002	0.01145	0.01139	0.01219	0.01162		-199.556	0.000888878	0.00142	0.00226	0.00262	0.00319	0.0046	0.00488	0.00459	0.00632	0.00377	0.0053	0.00672	0.00828	0.00912	0.01077	0.01186	0.01093	0.01226	0.01496	0.01409
-198.428	0.00577	0.00133	0.00103	0.00146	0.00121	0.00115	0.00187	0.00127	0.00202	0.00237	0.00281	0.00313	0.0036	0.00377	0.00913	0.01035	0.01128	0.01096	0.01256	0.01209		-198.428	0.000976023	0.0019	0.00177	0.00263	0.00288	0.00362	0.00452	0.00507	0.00646	0.00576	0.00554	0.00662	0.00817	0.00921	0.0106	0.0113	0.01025	0.0108	0.01456	0.01361
-197.3	0.00607	3.54413e-05	0.000193308	0.00015909	0.00021645	0.000294643	0.00104	0.00109	0.000955152	0.00185	0.00162	0.002	0.00255	0.00321	0.00717	0.0093	0.01044	0.01121	0.01215	0.01156		-197.3	0.000569347	0.000229354	0.000931187	0.00163	0.00207	0.00288	0.00325	0.00321	0.00589	0.005	0.00538	0.00653	0.00855	0.0092	0.01081	0.01156	0.01095	0.01214	0.01526	0.01443
-196.173	0.0059	0.00128	0.00111	0.00129	0.00143	0.00164	0.00189	0.00196	0.0024	0.00249	0.0028	0.00381	0.00391	0.00409	0.01064	0.00969	0.01154	0.01204	0.01289	0.01243		-196.173	0.000935356	0.00159	0.00166	0.00244	0.00296	0.00388	0.00461	0.00524	0.00593	0.00427	0.00553	0.00664	0.00817	0.00944	0.01092	0.01244	0.01101	0.01222	0.01487	0.01427
-195.046	0.00539	0.000584785	0	0.000331438	0.000519481	0.000474702	0.00122	0.00115	0.00235	0.00202	0.00232	0.00233	0.00305	0.0036	0.00805	0.01013	0.01049	0.01151	0.01248	0.01198		-195.046	0.000499631	0.000611611	0.00137	0.00141	0.00186	0.00328	0.00347	0.00309	0.00589	0.00498	0.00522	0.00627	0.00831	0.00919	0.01044	0.01253	0.01084	0.0122	0.01501	0.01414
-193.919	0.00589	0.000655668	0.00108	0.000994313	0.0011	0.000802082	0.00136	0.00117	0.00209	0.00208	0.00195	0.00281	0.00367	0.0036	0.00947	0.01005	0.01149	0.01133	0.01309	0.0128		-193.919	0.000743637	0.000810385	0.00101	0.00197	0.00216	0.00321	0.00389	0.0038	0.00563	0.0043	0.00534	0.00637	0.00818	0.00927	0.01062	0.01279	0.01114	0.0121	0.01563	0.01441
-192.792	0.00614	0.00103	0.00116	0.000702647	0.000981241	0.000982141	0.00179	0.00211	0.002	0.00262	0.00232	0.00313	0.00325	0.00377	0.01015	0.00991	0.01229	0.01164	0.01343	0.01291		-192.792	0.000534489	0.00113	0.00133	0.00124	0.00223	0.00284	0.00376	0.0043	0.00587	0.00434	0.00549	0.00629	0.0081	0.00955	0.01107	0.0125	0.01114	0.01249	0.01578	0.01412
-191.665	0.00575	0.00158	0.0011	0.00127	0.00166	0.00169	0.00209	0.0023	0.0032	0.00303	0.00313	0.0038	0.00353	0.00423	0.01181	0.01078	0.01222	0.0136	0.0145	0.01353		-191.665	0.000871449	0.00144	0.0014	0.0023	0.00311	0.00324	0.00471	0.00486	0.00582	0.00464	0.00514	0.00643	0.00796	0.00915	0.01064	0.01255	0.0116	0.01182	0.01556	0.01491
-190.539	0.00579	0.00046074	0.000289962	0.00037121	0.000721501	0.000654761	0.00090644	0.00125	0.00184	0.00204	0.00211	0.00291	0.00318	0.00383	0.00795	0.00996	0.01161	0.01213	0.01287	0.01268		-190.539	0.00051125	0.00053516	0.00103	0.00168	0.00139	0.00247	0.00382	0.00327	0.00528	0.00354	0.00503	0.00617	0.00795	0.00936	0.01085	0.01216	0.01134	0.01201	0.01622	0.01474
-189.413	0.00626	0.00070883	0.00121	0.00109	0.00144	0.00123	0.00185	0.00207	0.00269	0.00295	0.00265	0.00385	0.00365	0.00396	0.00898	0.0106	0.0118	0.01266	0.01396	0.01379		-189.413	0.000836592	0.0015	0.00178	0.00214	0.00244	0.0032	0.0042	0.00389	0.00512	0.00438	0.00518	0.00645	0.00818	0.0095	0.01105	0.01312	0.01166	0.0131	0.0166	0.01551
-188.287	0.00602	0.00124	0.000998759	0.000981055	0.00114	0.00113	0.00171	0.00163	0.0024	0.00288	0.00325	0.00269	0.00332	0.0039	0.01108	0.01073	0.01283	0.01374	0.01498	0.0139		-188.287	0.000842401	0.000963288	0.00155	0.00232	0.0021	0.00307	0.004	0.00415	0.00593	0.00446	0.00528	0.00656	0.00846	0.00943	0.01119	0.01337	0.01222	0.01327	0.01761	0.01565
-187.161	0.00587	0.00128	0.00126	0.00111	0.00156	0.00162	0.00197	0.00251	0.00295	0.00363	0.00348	0.0033	0.00425	0.0044	0.01054	0.01107	0.01306	0.01345	0.0145	0.0146		-187.161	0.000702969	0.00106	0.00137	0.00182	0.00265	0.0033	0.00385	0.00471	0.00575	0.00446	0.00525	0.0065	0.00856	0.00976	0.01112	0.01336	0.01188	0.01329	0.01729	0.01601
-186.036	0.00614	0.00124	0.00105	0.00164	0.00108	0.000900296	0.00162	0.00244	0.00253	0.00295	0.00267	0.0032	0.00372	0.00468	0.00956	0.01117	0.01194	0.01366	0.01509	0.0143		-186.036	0.000842401	0.00101	0.00123	0.00195	0.00171	0.00274	0.0042	0.00362	0.00539	0.00361	0.0054	0.00656	0.00859	0.0095	0.01139	0.0136	0.0121	0.01358	0.01778	0.01607
-184.91	0.00594	0.00135	0.000902105	0.00131	0.0015	0.00157	0.00227	0.00176	0.00333	0.00237	0.00329	0.00397	0.00422	0.00476	0.01113	0.0115	0.01369	0.01404	0.01542	0.01515		-184.91	0.000668111	0.000840966	0.00123	0.00198	0.00259	0.00319	0.00433	0.00477	0.00587	0.00411	0.00549	0.00702	0.00873	0.01002	0.01121	0.01415	0.01246	0.01381	0.01768	0.01688
-183.785	0.00603	0.000726551	0.000966542	0.00129	0.00121	0.00115	0.00177	0.00205	0.0026	0.00288	0.00336	0.00354	0.00404	0.0046	0.0081	0.01114	0.01243	0.01458	0.01502	0.01562		-183.785	0.000790114	0.000718644	0.0012	0.00181	0.00167	0.00252	0.00338	0.00303	0.00592	0.00472	0.00553	0.00725	0.00881	0.01003	0.01197	0.01497	0.01274	0.01484	0.01878	0.01689
-182.661	0.00631	0.00142	0.00113	0.00134	0.0017	0.0017	0.00219	0.00221	0.00318	0.00324	0.00341	0.00417	0.00422	0.0052	0.01103	0.01098	0.01285	0.01488	0.01601	0.01565		-182.661	0.000598395	0.000565741	0.000694444	0.0017	0.00229	0.00326	0.00403	0.00303	0.00577	0.00473	0.00562	0.00692	0.00933	0.0102	0.01191	0.01476	0.01342	0.01562	0.01942	0.01806
-181.536	0.00645	0.00151	0.00134	0.00207	0.0019	0.00195	0.00372	0.00322	0.00375	0.00344	0.00476	0.00515	0.00537	0.00559	0.01205	0.01282	0.01414	0.01515	0.01564	0.01631		-181.536	0.000871449	0.00113	0.000804924	0.00218	0.00212	0.00295	0.00471	0.00492	0.006	0.00413	0.00576	0.00691	0.00924	0.01087	0.01243	0.01531	0.014	0.01532	0.0196	0.01781
-180.411	0.00648	0.002	0.00217	0.00199	0.00237	0.00264	0.00368	0.00328	0.00413	0.00422	0.00427	0.00494	0.00552	0.00596	0.01342	0.01255	0.01557	0.01631	0.01687	0.01684		-180.411	0.000993452	0.00124	0.00169	0.00211	0.00232	0.00359	0.00481	0.00459	0.00625	0.00491	0.00571	0.00728	0.0091	0.01084	0.01284	0.01575	0.01356	0.01568	0.02094	0.01849
-179.287	0.00665	0.00243	0.00266	0.00257	0.00274	0.00291	0.00396	0.00433	0.00469	0.00507	0.00506	0.00503	0.00568	0.00621	0.01303	0.01315	0.01489	0.01643	0.01796	0.0176		-179.287	0.000854021	0.00147	0.00155	0.00229	0.00262	0.0038	0.00453	0.00389	0.00616	0.00519	0.00621	0.00769	0.00991	0.01112	0.01299	0.01655	0.01404	0.01566	0.02132	0.01931
-178.163	0.00725	0.00225	0.00245	0.00276	0.00333	0.00314	0.00396	0.00368	0.00444	0.00474	0.00536	0.00486	0.00544	0.00659	0.01152	0.01331	0.01564	0.01604	0.01792	0.0175		-178.163	0.00102	0.00145	0.000883838	0.00226	0.00203	0.00363	0.00484	0.0038	0.00605	0.00587	0.00627	0.00766	0.01011	0.01119	0.01373	0.01665	0.01486	0.01671	0.02178	0.01899
-177.04	0.00724	0.00248	0.00329	0.00316	0.00342	0.00376	0.00424	0.00447	0.00542	0.00474	0.00547	0.00575	0.00617	0.00651	0.01293	0.01331	0.01646	0.01725	0.01814	0.01838		-177.04	0.000923736	0.00107	0.00136	0.00216	0.00257	0.0037	0.00467	0.00492	0.00696	0.00552	0.00647	0.00834	0.0103	0.01183	0.01368	0.017	0.01507	0.0162	0.02254	0.01961
-175.916	0.00752	0.00308	0.00372	0.00361	0.00388	0.00427	0.00469	0.00481	0.00484	0.0056	0.0055	0.00701	0.00677	0.00753	0.01132	0.01359	0.01606	0.01843	0.01907	0.0184		-175.916	0.000999262	0.00141	0.00144	0.00226	0.00285	0.00396	0.00505	0.00451	0.00629	0.00498	0.00655	0.00808	0.01103	0.01218	0.01466	0.01806	0.01584	0.01711	0.02306	0.02058
-174.793	0.00761	0.00377	0.00417	0.00457	0.00453	0.00476	0.00595	0.00631	0.00702	0.00637	0.00691	0.0072	0.00769	0.00789	0.01542	0.01559	0.01734	0.01856	0.02016	0.0195		-174.793	0.00128	0.0019	0.00226	0.00278	0.00326	0.00457	0.00532	0.00539	0.00704	0.00639	0.00703	0.00864	0.01134	0.0126	0.01491	0.01856	0.01614	0.01819	0.02451	0.02136
-173.67	0.00738	0.00278	0.00348	0.00412	0.00407	0.00393	0.00528	0.00583	0.00595	0.00657	0.00635	0.00703	0.00732	0.00794	0.01459	0.01542	0.01791	0.01898	0.02003	0.02021		-173.67	0.0012	0.00154	0.00153	0.00234	0.00278	0.00421	0.00488	0.00562	0.00709	0.00533	0.00745	0.00895	0.01172	0.01292	0.01572	0.01904	0.01643	0.01916	0.02415	0.02257
-172.547	0.00762	0.00319	0.00388	0.00439	0.0047	0.00527	0.00688	0.00692	0.00702	0.00752	0.00709	0.00777	0.00793	0.00858	0.0141	0.01532	0.01973	0.02049	0.0216	0.02102		-172.547	0.00127	0.00171	0.0021	0.00301	0.00334	0.00451	0.0054	0.00515	0.00719	0.00584	0.00738	0.00918	0.01221	0.01321	0.01632	0.01972	0.01761	0.01849	0.02551	0.02268
-171.424	0.00692	0.00259	0.00296	0.00444	0.0044	0.00481	0.00605	0.00669	0.0068	0.00668	0.00768	0.00734	0.00851	0.0084	0.01454	0.0165	0.0194	0.02115	0.02056	0.02196		-171.424	0.00121	0.00153	0.00249	0.00291	0.003	0.00458	0.00582	0.00598	0.00718	0.00668	0.00785	0.0096	0.01258	0.01402	0.01722	0.02005	0.01759	0.01996	0.02537	0.02393
-170.302	0.00728	0.00257	0.00296	0.00432	0.00405	0.00491	0.00625	0.00633	0.00686	0.00762	0.00726	0.00819	0.00824	0.00899	0.01405	0.01707	0.01945	0.02113	0.02302	0.02241		-170.302	0.00133	0.00183	0.00189	0.00277	0.00362	0.00486	0.00614	0.00589	0.00817	0.00647	0.00805	0.00991	0.0128	0.01427	0.01754	0.02081	0.01848	0.02015	0.02625	0.02547
-169.179	0.00714	0.00312	0.00371	0.00435	0.00469	0.00501	0.00684	0.00742	0.00691	0.00775	0.00828	0.00881	0.00947	0.00946	0.01645	0.01737	0.02029	0.02343	0.02304	0.02342		-169.179	0.00149	0.00242	0.00268	0.00345	0.00386	0.00505	0.00683	0.00607	0.00775	0.00685	0.00834	0.0102	0.01356	0.01491	0.01825	0.022	0.01893	0.02146	0.02786	0.02593
-168.057	0.00745	0.0025	0.00354	0.00382	0.00426	0.00465	0.00636	0.00631	0.00731	0.00769	0.00788	0.00837	0.00903	0.00914	0.01596	0.01743	0.02027	0.02215	0.02363	0.02347		-168.057	0.00147	0.00159	0.00186	0.0027	0.00399	0.0051	0.00595	0.00677	0.00797	0.00791	0.00884	0.0107	0.01366	0.01531	0.01853	0.02192	0.01969	0.02153	0.02795	0.02623
-166.936	0.007	0.00204	0.00296	0.00394	0.00429	0.00412	0.00621	0.00602	0.00673	0.00734	0.00754	0.00869	0.00872	0.00942	0.01659	0.0185	0.02168	0.02331	0.024	0.02473		-166.936	0.00128	0.00164	0.00224	0.00284	0.00366	0.00519	0.00645	0.00504	0.0092	0.00801	0.00943	0.01127	0.01415	0.01591	0.02018	0.02301	0.02028	0.02289	0.02903	0.02723
-165.814	0.0071	0.00385	0.00408	0.00388	0.00414	0.00512	0.00729	0.00719	0.008	0.00849	0.00895	0.00965	0.01041	0.01004	0.02084	0.01955	0.02427	0.02513	0.02594	0.02655		-165.814	0.00168	0.00271	0.00342	0.00361	0.0047	0.00612	0.00734	0.00724	0.00936	0.00847	0.00935	0.0114	0.01501	0.01656	0.02015	0.02331	0.02085	0.02346	0.03006	0.02793
-164.693	0.00703	0.00209	0.00287	0.00345	0.00378	0.00465	0.00617	0.00664	0.00722	0.00802	0.00789	0.00838	0.00942	0.01041	0.01762	0.01979	0.02364	0.02558	0.02637	0.02781		-164.693	0.00158	0.00194	0.00259	0.00352	0.00427	0.00602	0.00727	0.00716	0.00892	0.00904	0.00974	0.01204	0.01536	0.01723	0.02127	0.0244	0.02217	0.02463	0.03148	0.03019
-163.571	0.00701	0.00174	0.00264	0.00313	0.00323	0.00385	0.00526	0.00537	0.00651	0.00672	0.00756	0.00891	0.00891	0.00972	0.01752	0.01979	0.02301	0.02576	0.02676	0.02846		-163.571	0.00134	0.00156	0.00148	0.00296	0.00377	0.00531	0.00605	0.00601	0.00958	0.00929	0.01039	0.01256	0.01606	0.0179	0.0215	0.02552	0.02291	0.02589	0.03201	0.03107
-162.45	0.00671	0.0017	0.00292	0.0035	0.00368	0.00372	0.00536	0.00637	0.00693	0.00725	0.00802	0.00903	0.01016	0.0102	0.0185	0.02111	0.02444	0.02705	0.02929	0.02915		-162.45	0.00147	0.00183	0.00279	0.0037	0.00413	0.00601	0.00751	0.00751	0.00974	0.009	0.01066	0.01305	0.01643	0.0184	0.02243	0.02591	0.02437	0.02645	0.0335	0.03188
-161.33	0.00634	0.00246	0.00211	0.00326	0.00338	0.00398	0.00627	0.00604	0.00717	0.00709	0.00816	0.00881	0.0101	0.01063	0.02103	0.02317	0.02598	0.02792	0.02942	0.03107		-161.33	0.0015	0.00231	0.00292	0.00353	0.00464	0.00608	0.00785	0.00748	0.01016	0.0095	0.01089	0.01337	0.0172	0.01884	0.02339	0.02615	0.02422	0.02591	0.03342	0.03237
-160.209	0.00665	0.00159	0.00195	0.0026	0.00302	0.00337	0.00611	0.00522	0.00673	0.00738	0.00747	0.00884	0.00946	0.01105	0.02025	0.02286	0.0268	0.02911	0.03048	0.03166		-160.209	0.00149	0.0015	0.00251	0.00385	0.00466	0.00625	0.00757	0.00807	0.01087	0.01079	0.01158	0.01419	0.01814	0.02014	0.02461	0.0279	0.0253	0.02715	0.03536	0.03458
-159.089	0.00628	0.00168	0.0025	0.00277	0.00354	0.00318	0.00518	0.00556	0.00693	0.00766	0.00816	0.00898	0.00989	0.01064	0.02279	0.02484	0.02835	0.02999	0.03188	0.03328		-159.089	0.00141	0.00199	0.00271	0.00375	0.00485	0.00609	0.00751	0.00763	0.01121	0.01051	0.01212	0.01481	0.01841	0.02101	0.02481	0.02887	0.02683	0.03046	0.03754	0.03557
-157.969	0.00676	0.00163	0.00222	0.00266	0.00325	0.00306	0.00556	0.00539	0.00642	0.00742	0.00767	0.00905	0.00996	0.0117	0.0225	0.02517	0.02931	0.03142	0.03305	0.03385		-157.969	0.00153	0.00234	0.0023	0.00358	0.00451	0.00674	0.00788	0.00769	0.01103	0.01133	0.01258	0.01545	0.01918	0.0218	0.02657	0.02969	0.02862	0.03071	0.03902	0.03668
-156.849	0.00686	0.00144	0.00237	0.00268	0.00299	0.00378	0.00506	0.0057	0.00722	0.00771	0.00772	0.00917	0.01023	0.01085	0.0243	0.0258	0.03048	0.03215	0.03475	0.03547		-156.849	0.0017	0.00213	0.0023	0.00391	0.00477	0.0063	0.00839	0.00937	0.01154	0.01168	0.01294	0.01605	0.01969	0.02262	0.02675	0.03035	0.0289	0.03146	0.04036	0.03715
-155.729	0.00712	0.00278	0.00293	0.00306	0.00335	0.00412	0.00603	0.0065	0.00751	0.00826	0.00911	0.00977	0.01099	0.01245	0.02816	0.02758	0.03279	0.03521	0.03671	0.03795		-155.729	0.00189	0.00266	0.00391	0.00443	0.0058	0.00749	0.0088	0.00972	0.01237	0.01233	0.01335	0.0167	0.02026	0.02351	0.02785	0.03142	0.03013	0.03243	0.04222	0.03872
-154.61	0.00705	0.00145	0.0023	0.00266	0.00325	0.00368	0.00558	0.00539	0.00697	0.00717	0.0083	0.0089	0.01072	0.01154	0.02572	0.02792	0.03233	0.03409	0.03639	0.03769		-154.61	0.00163	0.00165	0.00265	0.00463	0.00496	0.00685	0.00893	0.00792	0.01258	0.01228	0.01379	0.0172	0.02103	0.024	0.029	0.03268	0.0312	0.03431	0.04462	0.04012
-153.491	0.0074	0.00218	0.00226	0.00325	0.00309	0.00352	0.00506	0.00585	0.00682	0.00738	0.00839	0.00907	0.01052	0.0119	0.02943	0.03003	0.03527	0.03605	0.03917	0.04066		-153.491	0.00185	0.0022	0.00319	0.00471	0.00567	0.00755	0.01008	0.01069	0.01333	0.01287	0.01489	0.0183	0.02194	0.02566	0.03004	0.03477	0.03302	0.03564	0.04546	0.04193
-152.372	0.00712	0.002	0.00246	0.00325	0.00375	0.00339	0.00554	0.00602	0.007	0.00799	0.00805	0.00972	0.01125	0.01229	0.02996	0.03083	0.0353	0.04036	0.04152	0.04215		-152.372	0.00166	0.00281	0.00352	0.00493	0.0059	0.00757	0.01016	0.00937	0.01323	0.01402	0.01551	0.01872	0.02319	0.02706	0.03102	0.03657	0.03446	0.03704	0.0495	0.04383
-151.253	0.00737	0.0033	0.00342	0.00414	0.00414	0.00491	0.00666	0.00696	0.00811	0.0088	0.00886	0.01016	0.01217	0.01331	0.03074	0.03176	0.03801	0.03989	0.04314	0.04412		-151.253	0.00192	0.00298	0.00415	0.00557	0.00678	0.00822	0.01116	0.01316	0.01469	0.01445	0.01618	0.01995	0.02412	0.02765	0.0322	0.03788	0.03551	0.03717	0.04988	0.04527
-150.134	0.00769	0.00275	0.00375	0.00411	0.00456	0.00452	0.00702	0.00654	0.00766	0.00822	0.00895	0.01088	0.0117	0.01284	0.0326	0.03341	0.0397	0.04228	0.04523	0.04569		-150.134	0.00217	0.0032	0.00382	0.0056	0.00713	0.00893	0.01144	0.0114	0.01551	0.01597	0.01714	0.02047	0.02513	0.02852	0.03348	0.0392	0.03721	0.04023	0.05289	0.0459
-149.016	0.0077	0.00246	0.00419	0.00398	0.00378	0.00458	0.00636	0.00692	0.00724	0.00816	0.00912	0.00987	0.01199	0.013	0.03226	0.03478	0.04028	0.04301	0.04734	0.04699		-149.016	0.00214	0.00323	0.00455	0.00593	0.00731	0.00891	0.01182	0.01196	0.01632	0.0162	0.01824	0.02145	0.02638	0.03008	0.0353	0.04026	0.03882	0.04291	0.05487	0.04923
-147.898	0.00759	0.00292	0.00364	0.00445	0.00437	0.0048	0.00727	0.00646	0.00829	0.009	0.00985	0.01091	0.0115	0.01336	0.03523	0.03517	0.0426	0.04575	0.04767	0.04819		-147.898	0.00224	0.00324	0.00434	0.00575	0.00706	0.00963	0.01268	0.01308	0.01695	0.01635	0.01874	0.02293	0.02771	0.03139	0.03654	0.0422	0.04003	0.04373	0.05545	0.05048
-146.78	0.00793	0.00346	0.00411	0.00514	0.0047	0.00568	0.00769	0.00781	0.009	0.00919	0.01083	0.01225	0.01333	0.01421	0.03792	0.03857	0.04386	0.04652	0.051	0.05102		-146.78	0.00282	0.00335	0.00527	0.00692	0.00804	0.01078	0.01324	0.01487	0.0174	0.01852	0.01998	0.02391	0.02885	0.03246	0.03818	0.04483	0.04229	0.04536	0.0586	0.05222
-145.662	0.00757	0.00315	0.00474	0.00495	0.00528	0.00583	0.00802	0.00823	0.00951	0.00999	0.01104	0.01211	0.01373	0.01524	0.03982	0.03945	0.04801	0.04965	0.05298	0.05287		-145.662	0.00275	0.00399	0.00529	0.00712	0.0089	0.01094	0.01364	0.0147	0.01845	0.01997	0.02141	0.02543	0.02997	0.03432	0.03979	0.04584	0.04457	0.04654	0.06122	0.05409
-144.545	0.0077	0.0033	0.00356	0.00493	0.00501	0.00575	0.00782	0.00775	0.00897	0.0095	0.01095	0.01184	0.01258	0.01472	0.04182	0.04044	0.04768	0.04954	0.05435	0.05319		-144.545	0.00286	0.0041	0.00511	0.00708	0.00852	0.0114	0.01429	0.01579	0.01971	0.01855	0.02173	0.02598	0.03146	0.03551	0.04109	0.04947	0.04553	0.04769	0.06256	0.05685
-143.428	0.00766	0.00301	0.00412	0.00447	0.00517	0.0055	0.00855	0.00763	0.00962	0.0094	0.01094	0.01259	0.01431	0.01563	0.04241	0.04359	0.04972	0.05169	0.0567	0.05617		-143.428	0.00303	0.00381	0.00548	0.00742	0.00939	0.01254	0.01481	0.01711	0.02028	0.0216	0.02379	0.02717	0.03308	0.03707	0.04302	0.051	0.04763	0.05062	0.06424	0.05788
-142.31	0.00743	0.00276	0.00454	0.00493	0.00521	0.00571	0.00843	0.00773	0.00937	0.01047	0.01225	0.01326	0.01526	0.0163	0.04446	0.04406	0.05175	0.05467	0.05646	0.05703		-142.31	0.00296	0.00433	0.00625	0.00819	0.00967	0.01311	0.01569	0.01629	0.0213	0.02244	0.02404	0.02848	0.03422	0.03814	0.04459	0.05183	0.04883	0.05159	0.06641	0.05959
-141.194	0.00692	0.00289	0.00348	0.005	0.00486	0.00622	0.00865	0.00905	0.00946	0.0108	0.01197	0.01322	0.01478	0.01683	0.04899	0.04645	0.05351	0.05642	0.06086	0.06027		-141.194	0.00336	0.00472	0.00582	0.00872	0.01054	0.01376	0.01664	0.01738	0.02261	0.02318	0.02558	0.03028	0.03712	0.04056	0.04794	0.05578	0.05196	0.05563	0.07008	0.06278
-140.077	0.00743	0.0028	0.004	0.00489	0.00538	0.00635	0.00851	0.00876	0.01004	0.01127	0.01238	0.01369	0.01612	0.01764	0.04968	0.04773	0.05641	0.05801	0.06295	0.0608		-140.077	0.00368	0.00515	0.00666	0.00937	0.01076	0.01422	0.01727	0.01793	0.02357	0.02472	0.02728	0.03213	0.0383	0.04147	0.04972	0.0585	0.05338	0.05645	0.07162	0.0638
-138.961	0.0072	0.00237	0.00388	0.00476	0.00496	0.00584	0.00822	0.00886	0.01031	0.01127	0.01218	0.01456	0.01629	0.01771	0.05026	0.04865	0.05791	0.05993	0.06352	0.06215		-138.961	0.00361	0.0052	0.00712	0.00953	0.01141	0.01492	0.01799	0.01982	0.02402	0.02492	0.02833	0.03282	0.03912	0.04337	0.05138	0.05949	0.0551	0.05869	0.07285	0.0654
-137.844	0.00715	0.00236	0.00391	0.005	0.00541	0.00619	0.00958	0.00986	0.01104	0.01111	0.01401	0.01514	0.01737	0.01869	0.0507	0.0504	0.06069	0.06097	0.06591	0.06436		-137.844	0.004	0.00566	0.00726	0.01029	0.01233	0.01558	0.02009	0.01967	0.02596	0.02646	0.02955	0.03416	0.04183	0.04508	0.05383	0.06243	0.05717	0.06167	0.07519	0.06821
-136.728	0.00716	0.00259	0.00377	0.00484	0.00501	0.00648	0.00851	0.00892	0.01148	0.01232	0.01343	0.01555	0.01739	0.01958	0.05475	0.05274	0.06168	0.06389	0.06846	0.06594		-136.728	0.00419	0.00595	0.00825	0.01059	0.01248	0.01621	0.02067	0.02162	0.02711	0.0279	0.03086	0.03617	0.04392	0.04771	0.05575	0.06474	0.05965	0.0611	0.07611	0.07076
-135.613	0.00694	0.00294	0.00429	0.00495	0.00527	0.00732	0.00956	0.0103	0.01148	0.01273	0.01429	0.01652	0.01845	0.02016	0.05602	0.05234	0.06322	0.06534	0.0687	0.06678		-135.613	0.00426	0.00612	0.00878	0.01083	0.01265	0.01658	0.02054	0.02188	0.02761	0.02856	0.03124	0.03625	0.04457	0.04829	0.05726	0.06636	0.0602	0.06412	0.07635	0.0712
-134.497	0.00712	0.0028	0.00416	0.00574	0.00558	0.00702	0.01003	0.00957	0.01248	0.01321	0.0147	0.01656	0.01885	0.02159	0.05788	0.05383	0.06453	0.06577	0.0709	0.06953		-134.497	0.00446	0.00719	0.0092	0.01181	0.01407	0.01761	0.02182	0.02285	0.02895	0.02985	0.03303	0.03831	0.04626	0.05057	0.05938	0.06923	0.06229	0.06534	0.07884	0.07335
-133.382	0.00717	0.0033	0.00462	0.00603	0.00603	0.00725	0.01058	0.01174	0.01293	0.01413	0.01568	0.01834	0.01986	0.02131	0.05861	0.05683	0.06765	0.06906	0.07367	0.07027		-133.382	0.00483	0.00735	0.0098	0.01193	0.01432	0.0179	0.02216	0.02371	0.02946	0.03137	0.03446	0.03952	0.04791	0.05157	0.06188	0.07131	0.06438	0.0672	0.07839	0.07478
-132.267	0.00738	0.0031	0.00493	0.0061	0.00658	0.00742	0.0106	0.01172	0.01384	0.01438	0.01621	0.01919	0.02115	0.02263	0.06022	0.05768	0.06905	0.07012	0.07449	0.07096		-132.267	0.00491	0.00717	0.01007	0.01187	0.01457	0.01908	0.02313	0.02574	0.03072	0.03295	0.0353	0.04007	0.04994	0.05357	0.06336	0.07242	0.06631	0.06815	0.08037	0.07604
-131.152	0.00736	0.00239	0.00467	0.0059	0.00609	0.00732	0.01102	0.01089	0.01226	0.01516	0.01632	0.01841	0.02077	0.02285	0.06124	0.05916	0.07055	0.0702	0.07837	0.07268		-131.152	0.00515	0.00645	0.00915	0.01205	0.01423	0.0195	0.02348	0.02521	0.03071	0.03401	0.03624	0.04189	0.05154	0.0552	0.06617	0.07315	0.06748	0.07079	0.08204	0.07827
-130.037	0.00761	0.00337	0.00549	0.00609	0.00719	0.00881	0.01139	0.01193	0.01391	0.0156	0.01721	0.01952	0.02149	0.02363	0.06134	0.06074	0.07099	0.07206	0.07715	0.07313		-130.037	0.00508	0.00743	0.00952	0.01247	0.01557	0.01833	0.02333	0.02544	0.032	0.0333	0.03656	0.04261	0.05212	0.05591	0.06653	0.07557	0.06868	0.07102	0.08204	0.07933
-128.923	0.00785	0.0039	0.00548	0.00705	0.00678	0.00913	0.01198	0.0122	0.01506	0.0151	0.01744	0.01995	0.02313	0.0245	0.06549	0.0616	0.07249	0.07306	0.07776	0.07407		-128.923	0.00481	0.00697	0.00947	0.01192	0.01506	0.01855	0.02351	0.026	0.03151	0.0339	0.03755	0.04357	0.05368	0.05707	0.06775	0.07592	0.06982	0.07129	0.08266	0.08038
-127.808	0.00837	0.00452	0.00575	0.00793	0.00807	0.00938	0.01253	0.01348	0.01493	0.0165	0.01807	0.02078	0.02276	0.02575	0.06505	0.0614	0.07467	0.07463	0.07869	0.0765		-127.808	0.00469	0.00673	0.00963	0.01204	0.0148	0.0197	0.02342	0.02645	0.03334	0.03512	0.03742	0.04467	0.05433	0.05812	0.07004	0.0773	0.07198	0.07375	0.08486	0.08306
-126.694	0.0087	0.00432	0.00593	0.00776	0.00823	0.01028	0.0131	0.0139	0.01506	0.01661	0.01857	0.02123	0.02364	0.02626	0.06466	0.06291	0.07348	0.07555	0.08303	0.07853		-126.694	0.00457	0.00647	0.00857	0.01147	0.01405	0.01864	0.02324	0.02645	0.03226	0.03491	0.0389	0.04597	0.05568	0.05987	0.07212	0.07957	0.07324	0.07685	0.08658	0.08299
-125.58	0.00871	0.00501	0.0068	0.00829	0.00859	0.01043	0.0133	0.01523	0.01637	0.01762	0.01925	0.02185	0.02381	0.02608	0.06729	0.06328	0.07249	0.07439	0.08177	0.07743		-125.58	0.00443	0.00596	0.00805	0.01073	0.01381	0.01836	0.02246	0.02515	0.03178	0.03496	0.03822	0.04539	0.05547	0.05955	0.07206	0.07902	0.07298	0.0762	0.08641	0.08451
-124.467	0.00959	0.00519	0.0083	0.00961	0.0096	0.0112	0.01437	0.01603	0.01739	0.01817	0.02008	0.02299	0.02554	0.02767	0.06954	0.06635	0.07724	0.07553	0.08187	0.07864		-124.467	0.00452	0.00601	0.00803	0.01096	0.01371	0.01809	0.0226	0.02615	0.03286	0.03561	0.03902	0.046	0.05659	0.06093	0.07474	0.08106	0.07432	0.07924	0.08791	0.08543
-123.353	0.00911	0.00464	0.00728	0.00935	0.00941	0.01053	0.01399	0.01486	0.01655	0.01727	0.01937	0.02244	0.0247	0.02663	0.06622	0.06339	0.0753	0.07592	0.08275	0.07872		-123.353	0.00385	0.00492	0.0074	0.00992	0.01191	0.0171	0.0212	0.02459	0.03181	0.03589	0.03856	0.04602	0.05629	0.06163	0.0736	0.07981	0.07553	0.07785	0.08883	0.08377
-122.24	0.00934	0.0054	0.00815	0.0103	0.00962	0.01152	0.01435	0.01609	0.01799	0.01821	0.02061	0.02234	0.02456	0.02782	0.06612	0.0647	0.07797	0.07596	0.08301	0.07922		-122.24	0.00442	0.00543	0.00773	0.01018	0.01237	0.01587	0.02149	0.02518	0.03074	0.03482	0.03857	0.04608	0.05637	0.06127	0.07479	0.08106	0.07624	0.0788	0.08902	0.08655
-121.127	0.00946	0.00555	0.00768	0.00977	0.01069	0.01201	0.01557	0.01561	0.01813	0.02001	0.02043	0.02352	0.02607	0.02962	0.06842	0.06665	0.0771	0.07914	0.08455	0.08073		-121.127	0.00476	0.00566	0.00803	0.01051	0.013	0.01655	0.02079	0.02571	0.03177	0.03436	0.03801	0.04615	0.05738	0.06229	0.07492	0.08252	0.07719	0.0788	0.09164	0.08811
-120.014	0.00916	0.00484	0.00793	0.00968	0.00991	0.01236	0.01592	0.01697	0.01813	0.01945	0.02083	0.02315	0.0258	0.028	0.06847	0.06533	0.07778	0.0772	0.08483	0.07979		-120.014	0.0048	0.00625	0.00778	0.01006	0.01303	0.01671	0.02079	0.02456	0.03047	0.03477	0.03767	0.04607	0.0565	0.06248	0.07538	0.08137	0.07706	0.08014	0.09255	0.08669
-118.902	0.00905	0.00466	0.00736	0.00949	0.00967	0.01162	0.01555	0.01575	0.01786	0.0191	0.02105	0.02356	0.02619	0.02855	0.06812	0.06709	0.08015	0.07849	0.08586	0.08308		-118.902	0.00527	0.00616	0.00777	0.0105	0.01308	0.01667	0.0208	0.0238	0.03059	0.03325	0.03785	0.04612	0.05605	0.06314	0.07498	0.08118	0.0773	0.08234	0.09406	0.08893
-117.79	0.00869	0.00455	0.00757	0.01005	0.0096	0.01206	0.0147	0.01661	0.01795	0.01898	0.02127	0.0232	0.02597	0.02877	0.0692	0.06523	0.07987	0.08	0.08666	0.08229		-117.79	0.00566	0.00745	0.0095	0.01118	0.0132	0.01662	0.02127	0.02436	0.03083	0.03377	0.03761	0.04614	0.05621	0.06314	0.07555	0.08262	0.07883	0.08148	0.09448	0.08904
-116.677	0.0092	0.00484	0.00764	0.00928	0.00974	0.01213	0.01523	0.01559	0.01786	0.01803	0.01974	0.0238	0.02632	0.02827	0.069	0.06775	0.08071	0.08	0.08752	0.08324		-116.677	0.00662	0.00761	0.00926	0.01147	0.01441	0.01776	0.02168	0.02483	0.03138	0.03412	0.03775	0.04662	0.05668	0.06309	0.07588	0.08203	0.07989	0.08211	0.0974	0.09045
-115.566	0.01008	0.0068	0.00909	0.011	0.01069	0.01269	0.01549	0.01657	0.0189	0.01994	0.02155	0.02439	0.02632	0.02836	0.0692	0.06747	0.0815	0.08061	0.08817	0.08463		-115.566	0.00713	0.00885	0.01098	0.01313	0.01571	0.01856	0.02275	0.02615	0.03021	0.03461	0.03778	0.04617	0.05574	0.0632	0.07409	0.08125	0.07826	0.08226	0.09712	0.08832
-114.454	0.01139	0.0068	0.00975	0.01128	0.0116	0.01256	0.01628	0.01705	0.01866	0.02025	0.02071	0.02482	0.02615	0.02859	0.06934	0.06954	0.08157	0.08135	0.08921	0.08614		-114.454	0.00792	0.00936	0.01171	0.01447	0.0163	0.01966	0.0233	0.0268	0.03203	0.03599	0.03898	0.04765	0.05642	0.06366	0.07605	0.08427	0.08046	0.08607	0.10171	0.09129
-113.342	0.01354	0.00856	0.01277	0.01432	0.01332	0.01531	0.01941	0.0186	0.02092	0.02112	0.02221	0.02626	0.02713	0.02948	0.07134	0.07135	0.08422	0.08194	0.09002	0.08782		-113.342	0.00882	0.01135	0.0136	0.01608	0.0185	0.02155	0.02663	0.02771	0.03323	0.03698	0.04048	0.04801	0.0576	0.06461	0.07672	0.08483	0.08121	0.08595	0.1014	0.09334
-112.231	0.01485	0.01028	0.01331	0.01595	0.01502	0.01727	0.02024	0.02104	0.02215	0.02211	0.02375	0.02751	0.02845	0.03052	0.07457	0.07209	0.08427	0.08539	0.09087	0.08921		-112.231	0.00977	0.01304	0.01496	0.01721	0.01957	0.02283	0.02757	0.02998	0.03487	0.03801	0.04004	0.04859	0.05807	0.06457	0.07703	0.08516	0.08169	0.08592	0.10316	0.09422
-111.12	0.0145	0.009	0.01258	0.01552	0.01444	0.0166	0.02032	0.02179	0.02237	0.02326	0.02463	0.0271	0.02761	0.03144	0.073	0.07244	0.08576	0.08453	0.09085	0.09033		-111.12	0.01009	0.01344	0.01591	0.01829	0.02065	0.02324	0.02857	0.0308	0.03587	0.03776	0.04177	0.04999	0.05948	0.06663	0.07776	0.0872	0.08342	0.08813	0.10416	0.09482
-110.009	0.0138	0.00746	0.01141	0.01485	0.01476	0.01812	0.02172	0.02236	0.02377	0.02365	0.02535	0.0277	0.03084	0.03116	0.07496	0.07426	0.08932	0.08694	0.0947	0.09224		-110.009	0.01065	0.01414	0.01697	0.01955	0.02124	0.02546	0.03064	0.03251	0.03776	0.04048	0.04299	0.05137	0.06019	0.06774	0.07913	0.08883	0.08351	0.08921	0.10592	0.09734
-108.899	0.01232	0.00716	0.01103	0.01438	0.01452	0.01843	0.0227	0.02361	0.0253	0.0247	0.02695	0.02965	0.03099	0.03224	0.0773	0.07467	0.09056	0.08914	0.09446	0.09493		-108.899	0.01102	0.01442	0.01776	0.02056	0.02395	0.02701	0.03155	0.03363	0.03849	0.04097	0.04395	0.05166	0.06173	0.06793	0.07903	0.09069	0.08494	0.08892	0.10703	0.09747
-107.788	0.01094	0.00604	0.00981	0.01351	0.01391	0.01812	0.02187	0.02411	0.02568	0.02654	0.0278	0.03119	0.03279	0.03324	0.08223	0.07639	0.09169	0.08818	0.09374	0.0954		-107.788	0.0114	0.01477	0.01847	0.02104	0.02553	0.0278	0.03374	0.03596	0.04037	0.04398	0.04576	0.05308	0.06303	0.06915	0.08042	0.09085	0.08569	0.09104	0.10929	0.10127
-106.678	0.01018	0.00486	0.00857	0.0114	0.01146	0.01596	0.02097	0.02269	0.02483	0.02608	0.02808	0.031	0.03379	0.03364	0.08115	0.07787	0.09311	0.09035	0.09648	0.09675		-106.678	0.01153	0.01541	0.01772	0.02275	0.02477	0.02893	0.03447	0.03605	0.04216	0.04556	0.04676	0.0553	0.06506	0.07046	0.08219	0.0939	0.08713	0.09276	0.11177	0.10037
-105.568	0.00976	0.00431	0.0077	0.01002	0.01105	0.01519	0.01937	0.02196	0.02321	0.02619	0.02792	0.0305	0.03264	0.03473	0.07945	0.07887	0.09316	0.09096	0.09535	0.09693		-105.568	0.01369	0.01734	0.02008	0.02417	0.02654	0.03024	0.03529	0.03496	0.04478	0.04651	0.04899	0.05692	0.06632	0.07264	0.08376	0.09464	0.08814	0.09464	0.11278	0.10209
-104.458	0.00972	0.00436	0.00715	0.00959	0.01001	0.01413	0.01764	0.02127	0.02432	0.02516	0.02818	0.03184	0.03449	0.03589	0.08403	0.0818	0.09613	0.09229	0.09862	0.09933		-104.458	0.02045	0.02268	0.02494	0.02738	0.02983	0.03328	0.03838	0.03996	0.04609	0.04819	0.05109	0.05854	0.0689	0.07407	0.08575	0.0976	0.08995	0.09433	0.11417	0.10371
-103.349	0.00958	0.00427	0.00651	0.00896	0.00951	0.01224	0.01649	0.01952	0.02252	0.02456	0.02785	0.03144	0.03425	0.03584	0.08662	0.08468	0.09803	0.09613	0.10082	0.10011		-103.349	0.03055	0.03404	0.03539	0.03614	0.03628	0.03793	0.04195	0.043	0.04934	0.05061	0.05366	0.06061	0.0708	0.07582	0.08887	0.09915	0.09129	0.09892	0.11657	0.10576
-102.239	0.00957	0.00464	0.00656	0.00838	0.00922	0.01152	0.01608	0.01824	0.02099	0.024	0.02716	0.03103	0.03452	0.03718	0.09082	0.08587	0.1021	0.09708	0.1011	0.10179		-102.239	0.02924	0.03971	0.04492	0.04758	0.0476	0.04688	0.04927	0.04797	0.05286	0.05472	0.05623	0.06279	0.07333	0.07798	0.09078	0.10292	0.09327	0.0997	0.11795	0.10718
-101.13	0.01003	0.00471	0.00633	0.00892	0.00921	0.01138	0.01531	0.01738	0.02006	0.02236	0.02556	0.03115	0.03369	0.03674	0.09413	0.08785	0.10311	0.09947	0.10054	0.10386		-101.13	0.01972	0.02965	0.04148	0.04783	0.05337	0.05639	0.05972	0.05775	0.05926	0.05881	0.06011	0.06628	0.07644	0.07934	0.09216	0.10522	0.09551	0.10028	0.11905	0.11077
-100.021	0.01027	0.00519	0.00759	0.00902	0.00918	0.01149	0.0149	0.01764	0.02026	0.02258	0.0257	0.02978	0.0335	0.03799	0.09594	0.09116	0.10835	0.10392	0.10509	0.10661		-100.021	0.01257	0.01858	0.02694	0.03652	0.04714	0.05783	0.06517	0.06656	0.06908	0.06639	0.0675	0.07134	0.08136	0.08433	0.09627	0.10991	0.09762	0.10393	0.12207	0.11221
-98.9127	0.01265	0.0073	0.00851	0.01059	0.0099	0.01264	0.01541	0.01709	0.02079	0.02215	0.02546	0.02985	0.03409	0.03755	0.10189	0.09682	0.11029	0.10611	0.10629	0.10824		-98.9127	0.00923	0.01318	0.01877	0.02563	0.03506	0.04781	0.05972	0.06594	0.07505	0.07365	0.0728	0.07799	0.08731	0.08749	0.10137	0.11318	0.10164	0.1071	0.12462	0.11544
-97.8042	0.01722	0.01216	0.01311	0.01446	0.01306	0.01473	0.01714	0.01899	0.02146	0.02328	0.02635	0.03066	0.03439	0.03837	0.10995	0.10346	0.11748	0.11213	0.11049	0.11209		-97.8042	0.00831	0.01193	0.01562	0.02043	0.02657	0.03615	0.04855	0.06011	0.07202	0.07694	0.07839	0.08546	0.09505	0.09416	0.10765	0.1195	0.1073	0.11217	0.12692	0.12016
-96.696	0.02589	0.01841	0.01989	0.02036	0.01636	0.01787	0.01868	0.01998	0.02141	0.02328	0.02563	0.03004	0.03507	0.03938	0.11336	0.10557	0.12333	0.11523	0.1158	0.11742		-96.696	0.00727	0.00896	0.01285	0.01748	0.02169	0.02938	0.03791	0.04718	0.06299	0.07202	0.07812	0.0881	0.10105	0.10037	0.11386	0.12693	0.11334	0.11766	0.13043	0.12176
-95.5879	0.02841	0.02226	0.02621	0.02751	0.02404	0.02609	0.02611	0.02599	0.02552	0.02679	0.02924	0.03279	0.03654	0.03915	0.11326	0.10801	0.12523	0.11625	0.11698	0.11732		-95.5879	0.00675	0.00924	0.01151	0.01594	0.01951	0.02596	0.03441	0.0399	0.05203	0.06127	0.07011	0.08371	0.09967	0.10235	0.1173	0.12741	0.11624	0.11993	0.13064	0.12405
-94.4801	0.0233	0.01758	0.02392	0.0291	0.02688	0.0321	0.03328	0.03318	0.03121	0.0313	0.03247	0.03563	0.03984	0.04309	0.11361	0.11014	0.13075	0.12015	0.12261	0.12323		-94.4801	0.00688	0.00856	0.0114	0.01533	0.01849	0.02362	0.03069	0.03634	0.047	0.05455	0.06422	0.07948	0.09758	0.10199	0.12013	0.13178	0.12064	0.12466	0.13518	0.12775
-93.3725	0.01731	0.01272	0.01861	0.0234	0.02352	0.02871	0.03482	0.03554	0.03716	0.03711	0.03757	0.04078	0.04268	0.04632	0.11107	0.10903	0.12904	0.12038	0.12194	0.12373		-93.3725	0.00645	0.0083	0.01171	0.01458	0.01779	0.02294	0.02848	0.03343	0.04231	0.05059	0.05848	0.07198	0.09086	0.09718	0.11694	0.13212	0.12239	0.12588	0.1355	0.13049
-92.2651	0.01479	0.01092	0.01635	0.02034	0.01945	0.02519	0.02936	0.03408	0.03636	0.03865	0.0398	0.04514	0.04608	0.04817	0.10467	0.10505	0.12626	0.12211	0.12325	0.12473		-92.2651	0.00701	0.00861	0.01135	0.01433	0.01803	0.02279	0.02783	0.03166	0.0408	0.04659	0.0535	0.06629	0.08514	0.09284	0.11607	0.12737	0.1209	0.12621	0.1364	0.13146
-91.1578	0.01295	0.00996	0.01593	0.01998	0.01935	0.02315	0.02765	0.03095	0.03474	0.03777	0.04144	0.04465	0.04755	0.05126	0.10751	0.10582	0.12811	0.12311	0.12521	0.12671		-91.1578	0.00734	0.00977	0.01218	0.01503	0.01742	0.02289	0.0285	0.03301	0.04101	0.04672	0.05364	0.06525	0.08368	0.09078	0.1146	0.12776	0.1221	0.12781	0.1385	0.13473
-90.0509	0.01312	0.0095	0.01371	0.01861	0.01824	0.02192	0.02633	0.02727	0.03176	0.03437	0.03673	0.04224	0.04684	0.05017	0.10355	0.10193	0.12378	0.12046	0.12497	0.12634		-90.0509	0.00762	0.00934	0.01212	0.01557	0.01798	0.02315	0.02688	0.03142	0.03943	0.04499	0.05171	0.0633	0.08065	0.08756	0.11059	0.12494	0.11889	0.12588	0.13625	0.13577
-88.9441	0.01539	0.01248	0.01614	0.02028	0.02026	0.02526	0.02895	0.03088	0.03232	0.03363	0.03622	0.04001	0.04643	0.05058	0.10184	0.10203	0.12497	0.11976	0.12349	0.12666		-88.9441	0.00797	0.01046	0.01234	0.01575	0.01876	0.02338	0.02827	0.03072	0.04047	0.046	0.05196	0.06339	0.08063	0.08696	0.11077	0.12301	0.11758	0.1263	0.13576	0.13313
-87.8375	0.02524	0.02242	0.02503	0.02789	0.02626	0.03217	0.03391	0.03627	0.03741	0.03667	0.03931	0.0447	0.04712	0.05176	0.10482	0.10303	0.12726	0.12085	0.12558	0.12918		-87.8375	0.00906	0.01116	0.01447	0.01741	0.02055	0.02519	0.02924	0.03478	0.04225	0.04615	0.05409	0.06436	0.08124	0.08743	0.11103	0.12348	0.11729	0.12512	0.13657	0.13518
-86.7312	0.03238	0.02694	0.03452	0.03886	0.03739	0.04253	0.04552	0.04666	0.04549	0.04471	0.0461	0.04867	0.05109	0.0531	0.10975	0.10758	0.12815	0.12434	0.12673	0.1301		-86.7312	0.01073	0.01292	0.01548	0.01883	0.02162	0.02698	0.03171	0.03799	0.04465	0.04857	0.05626	0.06662	0.08305	0.09025	0.1136	0.12533	0.11905	0.12783	0.13935	0.13706
-85.6251	0.02254	0.01668	0.02466	0.03383	0.03538	0.04557	0.0522	0.05443	0.05589	0.05223	0.05331	0.05515	0.05579	0.05622	0.1097	0.10966	0.1293	0.12368	0.12786	0.13072		-85.6251	0.01332	0.0148	0.01675	0.02039	0.02369	0.029	0.03496	0.03802	0.04738	0.05271	0.05906	0.07063	0.0871	0.09355	0.11737	0.12816	0.12017	0.12871	0.14238	0.13975
-84.5191	0.01473	0.00987	0.01545	0.02105	0.0246	0.03585	0.0455	0.05322	0.05829	0.05717	0.05918	0.06223	0.06142	0.06182	0.11546	0.11474	0.13672	0.12858	0.13257	0.13336		-84.5191	0.01787	0.02138	0.02309	0.02805	0.03018	0.03473	0.04086	0.04712	0.05183	0.05936	0.06419	0.07546	0.0903	0.09752	0.11965	0.13014	0.12229	0.13223	0.14227	0.13996
-83.4134	0.01286	0.00822	0.01045	0.01404	0.01639	0.02308	0.03226	0.03899	0.04654	0.05009	0.05491	0.05893	0.06092	0.06229	0.12322	0.11735	0.13501	0.1284	0.13322	0.13523		-83.4134	0.02249	0.02691	0.0307	0.03355	0.03754	0.04153	0.04691	0.05401	0.0597	0.06552	0.06934	0.08105	0.09542	0.10132	0.12184	0.1318	0.12426	0.13259	0.14502	0.13642
-82.3079	0.0123	0.00565	0.00838	0.0114	0.01325	0.0183	0.0239	0.02992	0.03592	0.04016	0.04796	0.05365	0.05859	0.06198	0.12449	0.12388	0.13937	0.13505	0.13583	0.13892		-82.3079	0.02489	0.03427	0.03824	0.0421	0.04689	0.05108	0.05748	0.06173	0.06859	0.07601	0.07849	0.08891	0.10314	0.10834	0.12858	0.13801	0.12806	0.13397	0.15119	0.14252
-81.2027	0.01176	0.00668	0.00865	0.01119	0.01221	0.01571	0.02154	0.02547	0.0293	0.03365	0.04033	0.04692	0.05259	0.05786	0.13044	0.1268	0.14566	0.13542	0.13967	0.14029		-81.2027	0.02274	0.03228	0.04053	0.04499	0.05262	0.057	0.06435	0.07074	0.07613	0.08376	0.08387	0.09491	0.10788	0.11274	0.13276	0.13996	0.1301	0.13439	0.15247	0.14328
-80.0976	0.01302	0.00624	0.00873	0.01075	0.01188	0.01632	0.01959	0.02273	0.02559	0.03014	0.03465	0.04118	0.04692	0.05422	0.13205	0.13159	0.14833	0.14259	0.14269	0.14552		-80.0976	0.01881	0.02737	0.03529	0.04129	0.04903	0.05618	0.06527	0.07413	0.08032	0.08837	0.08909	0.10069	0.11447	0.11873	0.1373	0.14754	0.13503	0.13948	0.15743	0.14628
-78.9927	0.01231	0.00643	0.00981	0.01261	0.01348	0.01691	0.02181	0.02415	0.02797	0.02911	0.0334	0.03916	0.04528	0.05202	0.14054	0.13767	0.15526	0.14501	0.15099	0.15133		-78.9927	0.01828	0.02469	0.03076	0.03777	0.04478	0.05243	0.06227	0.07136	0.0796	0.08892	0.0901	0.10439	0.11899	0.12352	0.14111	0.15201	0.13768	0.14284	0.16111	0.14973
-77.8881	0.01127	0.00512	0.00731	0.00968	0.0118	0.01627	0.02024	0.02321	0.02634	0.0295	0.03253	0.0375	0.04256	0.04868	0.14049	0.13983	0.15739	0.14763	0.15149	0.15244		-77.8881	0.01798	0.02269	0.0286	0.03493	0.04127	0.04803	0.05923	0.06771	0.07703	0.08606	0.09031	0.10396	0.11933	0.12492	0.14348	0.15332	0.1385	0.14382	0.16716	0.14992
-76.7837	0.01162	0.00494	0.00638	0.00932	0.01084	0.01491	0.01994	0.02332	0.02577	0.02841	0.03173	0.03705	0.04213	0.04833	0.14303	0.14165	0.15982	0.15191	0.15759	0.15862		-76.7837	0.02033	0.02457	0.03043	0.03582	0.0408	0.04926	0.05637	0.06632	0.07564	0.08463	0.08918	0.10416	0.11933	0.12771	0.14629	0.15772	0.13911	0.14592	0.17126	0.15546
-75.6795	0.01164	0.00454	0.0071	0.0094	0.00999	0.01426	0.01854	0.0214	0.02461	0.02889	0.03231	0.03627	0.04164	0.04744	0.14679	0.14985	0.16385	0.15363	0.15998	0.16407		-75.6795	0.02281	0.02907	0.03463	0.03914	0.04482	0.05131	0.05961	0.06697	0.07707	0.08617	0.09012	0.10583	0.12088	0.12959	0.14745	0.16177	0.14219	0.14845	0.17499	0.15898
-74.5755	0.01217	0.00526	0.00688	0.00951	0.01023	0.01393	0.01854	0.02077	0.02488	0.02775	0.03263	0.03627	0.0425	0.04839	0.15308	0.15488	0.1701	0.15928	0.16649	0.16937		-74.5755	0.02748	0.03335	0.03875	0.04479	0.04886	0.05593	0.06378	0.06986	0.07951	0.08862	0.09211	0.10672	0.12237	0.132	0.15119	0.16579	0.14234	0.15131	0.18194	0.16272
-73.4717	0.01298	0.00611	0.00756	0.01016	0.00994	0.01531	0.01872	0.02121	0.02461	0.02765	0.03091	0.03762	0.04303	0.04821	0.15694	0.16037	0.1756	0.16688	0.17178	0.17616		-73.4717	0.03293	0.04014	0.04544	0.05054	0.05624	0.06246	0.07082	0.07789	0.08703	0.09446	0.09788	0.11136	0.12807	0.13602	0.15602	0.17302	0.14484	0.15457	0.18546	0.16917
-72.3681	0.01398	0.00695	0.0088	0.01084	0.01153	0.01491	0.01915	0.02161	0.02455	0.02734	0.03137	0.0375	0.04323	0.04928	0.16211	0.16668	0.18014	0.17145	0.17916	0.18205		-72.3681	0.03821	0.04728	0.05319	0.0575	0.06372	0.0703	0.07906	0.08505	0.09234	0.10044	0.10415	0.11617	0.13117	0.14048	0.16079	0.17842	0.14514	0.15904	0.1926	0.17314
-71.2647	0.01471	0.00806	0.01012	0.01143	0.01163	0.01571	0.01945	0.02267	0.0253	0.02746	0.03223	0.037	0.043	0.04982	0.16904	0.1747	0.19011	0.17925	0.18535	0.18802		-71.2647	0.04459	0.05469	0.06009	0.0648	0.07008	0.07789	0.0864	0.09091	0.10259	0.10827	0.11179	0.12391	0.1396	0.14782	0.16662	0.18688	0.14838	0.1626	0.19965	0.17969
-70.1616	0.01569	0.00835	0.0107	0.01168	0.01242	0.01599	0.02012	0.02204	0.02528	0.028	0.03207	0.03839	0.04405	0.04971	0.17099	0.17857	0.19362	0.18017	0.18768	0.19313		-70.1616	0.04779	0.05867	0.06544	0.0706	0.07722	0.08464	0.09242	0.09698	0.10871	0.11435	0.11767	0.12909	0.14495	0.15309	0.17343	0.19233	0.15125	0.16342	0.20684	0.18238
-69.0586	0.01838	0.01058	0.01281	0.0146	0.01481	0.01773	0.02154	0.02301	0.02632	0.02884	0.03339	0.03916	0.04476	0.05182	0.18432	0.18784	0.20299	0.19233	0.19609	0.20324		-69.0586	0.05076	0.06102	0.07154	0.07659	0.08376	0.08999	0.09846	0.10537	0.11625	0.12184	0.12669	0.13929	0.15463	0.16301	0.18249	0.20286	0.15468	0.17042	0.21721	0.1901
-67.9559	0.02324	0.01707	0.01717	0.01782	0.01701	0.02038	0.02335	0.02543	0.02777	0.03082	0.0358	0.03984	0.046	0.05152	0.18519	0.19375	0.20804	0.19629	0.20233	0.20956		-67.9559	0.04959	0.06101	0.06875	0.07522	0.08404	0.09265	0.10223	0.10888	0.12117	0.12563	0.13067	0.14239	0.15987	0.16658	0.18875	0.21058	0.15676	0.17264	0.22319	0.19553
-66.8534	0.02775	0.01829	0.02009	0.02056	0.02052	0.02334	0.02603	0.02654	0.02914	0.03088	0.03553	0.04119	0.04558	0.05375	0.18724	0.19748	0.21373	0.20207	0.20828	0.21423		-66.8534	0.04788	0.05953	0.0691	0.07501	0.08483	0.09325	0.10387	0.10902	0.12424	0.12999	0.13457	0.14749	0.1663	0.17394	0.19422	0.21883	0.1593	0.17745	0.23075	0.20295
-65.7511	0.02485	0.01758	0.02234	0.02274	0.02224	0.02655	0.0297	0.02879	0.03179	0.03385	0.03657	0.04343	0.04794	0.05414	0.19207	0.20317	0.2175	0.20601	0.21309	0.22118		-65.7511	0.04453	0.05624	0.06641	0.07245	0.08214	0.09231	0.10211	0.11014	0.12313	0.13195	0.13648	0.14987	0.17039	0.17699	0.19996	0.22413	0.16108	0.17807	0.23269	0.20787
-64.649	0.01987	0.01189	0.0154	0.01948	0.02053	0.0241	0.02814	0.02844	0.03123	0.03307	0.03729	0.04177	0.04798	0.0543	0.19432	0.20489	0.21883	0.20791	0.21559	0.22506		-64.649	0.04022	0.04928	0.05994	0.06727	0.07754	0.08644	0.09794	0.10611	0.12028	0.12978	0.13696	0.15056	0.17273	0.17877	0.20286	0.22825	0.16464	0.18468	0.24114	0.21443
-63.5471	0.01758	0.00937	0.0124	0.01608	0.01807	0.02329	0.02788	0.03034	0.0321	0.034	0.03764	0.0439	0.05005	0.05541	0.19554	0.21054	0.22335	0.21393	0.22474	0.23277		-63.5471	0.03731	0.04598	0.05601	0.0631	0.07316	0.08302	0.09483	0.10608	0.11845	0.12628	0.13675	0.15033	0.17519	0.18082	0.20785	0.23663	0.16765	0.18625	0.24881	0.2211
-62.4454	0.01715	0.00856	0.01144	0.01487	0.0159	0.02066	0.02607	0.02775	0.0309	0.03478	0.03945	0.04405	0.05023	0.05792	0.19549	0.21128	0.22408	0.21693	0.22435	0.23622		-62.4454	0.03417	0.04338	0.052	0.05799	0.06816	0.07888	0.09033	0.09763	0.11299	0.12184	0.13331	0.14644	0.17278	0.18021	0.20721	0.23662	0.16801	0.189	0.25042	0.22415
-61.344	0.01791	0.00996	0.01245	0.0153	0.01659	0.02231	0.02759	0.02852	0.03319	0.03581	0.04082	0.04706	0.05373	0.0623	0.20013	0.21672	0.23292	0.2233	0.23561	0.24909		-61.344	0.0338	0.04087	0.04834	0.05633	0.06545	0.07765	0.08738	0.09618	0.11219	0.12419	0.13352	0.14905	0.17654	0.18359	0.21376	0.24507	0.17357	0.19478	0.26188	0.23494
-60.2428	0.02107	0.01349	0.0144	0.01751	0.01893	0.02252	0.02828	0.03019	0.03385	0.03773	0.04172	0.04836	0.05521	0.06469	0.20057	0.21678	0.23351	0.22671	0.23683	0.25178		-60.2428	0.03252	0.03752	0.04688	0.05381	0.06204	0.07295	0.08294	0.09224	0.1064	0.11793	0.12893	0.14482	0.17299	0.1795	0.21079	0.24137	0.17265	0.19522	0.25877	0.23414
-59.1417	0.03326	0.02722	0.02505	0.02594	0.02486	0.02973	0.03391	0.03561	0.03861	0.03968	0.04497	0.05212	0.06123	0.06928	0.20296	0.22795	0.24002	0.23191	0.24251	0.25987		-59.1417	0.03328	0.03931	0.04637	0.05317	0.06171	0.07227	0.08306	0.09386	0.10692	0.11826	0.13029	0.14622	0.17527	0.1828	0.21549	0.25028	0.17522	0.19826	0.26741	0.24782
-58.0409	0.06582	0.06271	0.05532	0.05025	0.04169	0.04389	0.04597	0.04357	0.04583	0.04632	0.05389	0.06049	0.06807	0.0766	0.21018	0.23023	0.24149	0.24112	0.24826	0.26749		-58.0409	0.03431	0.03997	0.04684	0.05413	0.06068	0.07211	0.08192	0.09224	0.10785	0.11839	0.12955	0.14675	0.17694	0.18423	0.22005	0.25363	0.17883	0.2043	0.27228	0.25119
-56.9403	0.08528	0.08534	0.09327	0.09419	0.0814	0.0824	0.08004	0.06647	0.06362	0.06323	0.06785	0.07178	0.07922	0.08827	0.22038	0.24016	0.25668	0.24751	0.25856	0.27743		-56.9403	0.03658	0.04255	0.04945	0.05698	0.06363	0.07447	0.08398	0.09353	0.10819	0.12078	0.13296	0.14931	0.18018	0.18647	0.2257	0.26181	0.18348	0.20778	0.28057	0.2605
-55.8399	0.06262	0.06302	0.08831	0.10569	0.11329	0.12841	0.13165	0.11033	0.1004	0.09327	0.09614	0.09634	0.10278	0.10843	0.22267	0.25482	0.26738	0.26202	0.2703	0.29358		-55.8399	0.03985	0.04708	0.05481	0.0609	0.06727	0.07949	0.08987	0.09842	0.1142	0.12481	0.1376	0.15417	0.18656	0.19392	0.23584	0.27199	0.18997	0.217	0.29283	0.27279
-54.7397	0.04396	0.04572	0.06403	0.08578	0.10348	0.13598	0.16412	0.1568	0.15269	0.14462	0.14635	0.13856	0.13768	0.13993	0.24605	0.26964	0.28379	0.27652	0.28532	0.30776		-54.7397	0.04386	0.05216	0.06015	0.06715	0.07352	0.08579	0.09471	0.10723	0.12088	0.13397	0.14559	0.16221	0.19472	0.20198	0.24417	0.28397	0.19724	0.22889	0.30202	0.28643
-53.6397	0.05327	0.06199	0.07249	0.08505	0.09649	0.12665	0.16304	0.17053	0.18479	0.19464	0.20122	0.19864	0.19485	0.18754	0.26688	0.29381	0.30375	0.2963	0.3052	0.33036		-53.6397	0.05017	0.05989	0.06742	0.0756	0.08239	0.09504	0.10485	0.11801	0.13299	0.14594	0.15761	0.1747	0.20811	0.21476	0.26026	0.30061	0.20933	0.23882	0.31892	0.30008
-52.54	0.11255	0.1393	0.13411	0.1433	0.13592	0.16125	0.18517	0.18954	0.20747	0.22452	0.24619	0.25966	0.26096	0.25262	0.29465	0.32743	0.33753	0.32189	0.3283	0.35506		-52.54	0.05838	0.0698	0.07902	0.08764	0.0967	0.11144	0.12024	0.13391	0.14793	0.16349	0.1767	0.19375	0.22974	0.23484	0.2836	0.32397	0.22282	0.25574	0.34238	0.31842
-51.4404	0.23486	0.27682	0.2792	0.2829	0.25619	0.2721	0.28151	0.25695	0.25896	0.26406	0.29159	0.30963	0.32598	0.32778	0.3436	0.37317	0.38013	0.36395	0.36325	0.39138		-51.4404	0.07105	0.08527	0.0967	0.10636	0.1174	0.13328	0.1456	0.15941	0.17571	0.19223	0.20551	0.22297	0.26001	0.26641	0.31615	0.35929	0.24377	0.27548	0.37471	0.34917
-50.3411	0.29015	0.36136	0.39631	0.43048	0.40713	0.43815	0.4544	0.4044	0.38044	0.36077	0.37529	0.37463	0.38697	0.39061	0.40972	0.43589	0.43624	0.41159	0.40661	0.43693		-50.3411	0.09463	0.10928	0.12361	0.13853	0.14909	0.16853	0.18334	0.1979	0.21544	0.23551	0.24641	0.26407	0.30535	0.30797	0.36018	0.40192	0.27045	0.30462	0.41324	0.37754
-49.242	0.39069	0.52328	0.55439	0.61085	0.55958	0.60249	0.65378	0.59637	0.56792	0.53207	0.51793	0.48352	0.4729	0.46067	0.48107	0.51415	0.50602	0.47265	0.45841	0.4875		-49.242	0.14348	0.15943	0.17533	0.19176	0.20324	0.22709	0.24207	0.25648	0.27565	0.29645	0.30913	0.32593	0.36785	0.36632	0.4227	0.46419	0.30509	0.34602	0.45901	0.41506
-48.1431	0.4312	0.47272	0.55141	0.63216	0.59316	0.64628	0.75447	0.7278	0.72323	0.68641	0.66409	0.61541	0.57996	0.53786	0.57876	0.61294	0.60042	0.54521	0.52263	0.5506		-48.1431	0.24347	0.25989	0.27688	0.29538	0.30671	0.3278	0.34602	0.35826	0.37483	0.39013	0.40047	0.41634	0.45735	0.44998	0.50719	0.5491	0.35561	0.3904	0.51944	0.46119
-47.0444	0.25156	0.25183	0.31706	0.37882	0.39007	0.4518	0.57112	0.59804	0.62689	0.64067	0.62951	0.61996	0.60947	0.5715	0.67265	0.70491	0.67956	0.61374	0.58224	0.60628		-47.0444	0.39537	0.42638	0.44414	0.46166	0.46643	0.48639	0.49954	0.50881	0.51125	0.52243	0.52096	0.52647	0.56337	0.54466	0.5994	0.64009	0.40965	0.44237	0.58117	0.5037
-45.9459	0.16148	0.14325	0.17847	0.20381	0.213	0.25177	0.31698	0.34646	0.38837	0.42201	0.44052	0.47406	0.51053	0.52043	0.74697	0.78111	0.74254	0.67072	0.63124	0.65601		-45.9459	0.48216	0.55478	0.59954	0.61619	0.63413	0.66255	0.67271	0.6762	0.67231	0.6754	0.66058	0.65453	0.68485	0.65469	0.70361	0.73779	0.47451	0.49972	0.64477	0.5487
-44.8476	0.08323	0.06367	0.08715	0.1083	0.1174	0.14464	0.18462	0.20022	0.22164	0.24795	0.27568	0.311	0.36498	0.4054	0.79714	0.83005	0.78833	0.7066	0.65844	0.68765		-44.8476	0.40411	0.50461	0.56676	0.59199	0.64655	0.69737	0.73133	0.75651	0.77743	0.78443	0.7556	0.76153	0.7883	0.74732	0.78984	0.81097	0.53825	0.55074	0.68801	0.58285
-43.7496	0.04666	0.03408	0.04656	0.05861	0.06668	0.08474	0.11291	0.12598	0.14258	0.16149	0.18281	0.21188	0.25477	0.30402	0.83984	0.85994	0.81387	0.73802	0.684	0.71207		-43.7496	0.28255	0.36545	0.42105	0.45284	0.51726	0.58037	0.63497	0.69717	0.75144	0.78106	0.76593	0.80953	0.84524	0.81084	0.85498	0.86261	0.59987	0.59327	0.73305	0.61112
-42.6517	0.04328	0.03025	0.03829	0.04618	0.05066	0.06184	0.07979	0.08926	0.10049	0.11445	0.13169	0.15345	0.18821	0.23018	0.82252	0.84981	0.81204	0.73645	0.67692	0.70502		-42.6517	0.20484	0.26547	0.30693	0.33431	0.38317	0.43763	0.49059	0.55893	0.61596	0.66384	0.67819	0.75192	0.81289	0.80282	0.85612	0.86191	0.634	0.61796	0.7413	0.61053
-41.5541	0.06264	0.04643	0.05071	0.05721	0.05652	0.06417	0.07622	0.08068	0.0877	0.09811	0.11184	0.13034	0.15556	0.19022	0.78548	0.82855	0.8038	0.74059	0.67586	0.70221		-41.5541	0.16705	0.21549	0.24646	0.27337	0.31479	0.35387	0.40146	0.45656	0.50775	0.56453	0.58826	0.67488	0.74948	0.76641	0.83538	0.84694	0.66497	0.63497	0.74831	0.61989
-40.4566	0.07531	0.0526	0.06471	0.07953	0.07811	0.0871	0.10048	0.09645	0.0996	0.1009	0.10999	0.12009	0.13839	0.16625	0.72623	0.76925	0.76378	0.71009	0.65175	0.68029		-40.4566	0.14554	0.18503	0.2117	0.23379	0.26448	0.29819	0.33825	0.38123	0.42378	0.47371	0.49887	0.5845	0.65789	0.6877	0.766	0.78763	0.65801	0.62807	0.72611	0.59338
-39.3594	0.05628	0.0345	0.05094	0.06996	0.08076	0.09828	0.12637	0.12986	0.13363	0.12995	0.13098	0.13641	0.14492	0.16231	0.69437	0.73543	0.74947	0.69574	0.64901	0.67514		-39.3594	0.14295	0.17971	0.20095	0.22199	0.24833	0.27842	0.31292	0.35222	0.38708	0.43359	0.45999	0.53787	0.60797	0.64686	0.72529	0.75184	0.66895	0.64115	0.72685	0.5935
-38.2624	0.0395	0.02251	0.03117	0.04429	0.05501	0.07397	0.10749	0.12784	0.14476	0.15135	0.15737	0.16219	0.16268	0.17068	0.66792	0.69939	0.71951	0.68053	0.62985	0.65916		-38.2624	0.15203	0.18506	0.2027	0.22135	0.2413	0.26702	0.29745	0.32981	0.35978	0.40135	0.42239	0.49709	0.56255	0.60524	0.6837	0.70981	0.66552	0.63782	0.7083	0.58057
-37.1656	0.03849	0.02041	0.02677	0.0355	0.04185	0.05349	0.07819	0.09871	0.12119	0.14109	0.15934	0.17728	0.18621	0.19297	0.66885	0.70114	0.72497	0.68137	0.64383	0.66919		-37.1656	0.18765	0.21646	0.22958	0.24519	0.26073	0.28439	0.3081	0.33697	0.35894	0.40158	0.418	0.48653	0.54705	0.59067	0.66788	0.70115	0.68345	0.65645	0.71947	0.59087
-36.069	0.0398	0.02282	0.02872	0.03542	0.03905	0.04809	0.0668	0.07802	0.09505	0.11334	0.13726	0.16674	0.18984	0.20462	0.67661	0.69461	0.72204	0.69268	0.6519	0.6777		-36.069	0.26978	0.29224	0.29408	0.30229	0.30488	0.32006	0.33472	0.35573	0.36992	0.40479	0.41884	0.48362	0.53871	0.58164	0.65892	0.69406	0.69854	0.67695	0.72752	0.5979
-34.9727	0.04401	0.02982	0.03732	0.04571	0.04821	0.05623	0.07196	0.0785	0.09052	0.10351	0.12087	0.14481	0.17596	0.20569	0.67802	0.70213	0.74144	0.70597	0.66412	0.68833		-34.9727	0.38383	0.41391	0.40649	0.40185	0.38713	0.38985	0.39406	0.40255	0.40083	0.42576	0.43289	0.49047	0.5408	0.57819	0.65085	0.69057	0.70952	0.68999	0.73191	0.61058
-33.8765	0.04351	0.02662	0.03655	0.04794	0.05166	0.06047	0.08148	0.0891	0.0978	0.108	0.1242	0.14074	0.16702	0.19782	0.70657	0.71534	0.75437	0.72224	0.68339	0.71455		-33.8765	0.41596	0.47898	0.49356	0.49238	0.48094	0.48824	0.48005	0.47576	0.45973	0.47887	0.471	0.51741	0.5572	0.5914	0.6576	0.69806	0.73143	0.71362	0.75327	0.63396
-32.7805	0.04016	0.01963	0.02747	0.03774	0.04214	0.05366	0.0776	0.08891	0.10087	0.11245	0.12678	0.14293	0.16597	0.19396	0.7256	0.72708	0.77508	0.74141	0.71529	0.73876		-32.7805	0.35196	0.42729	0.47129	0.48831	0.51153	0.54879	0.55762	0.55813	0.5372	0.54448	0.52379	0.55777	0.58796	0.61115	0.67177	0.71013	0.74872	0.73999	0.76977	0.65365
-31.6848	0.03881	0.01907	0.02349	0.03186	0.03423	0.04413	0.06077	0.07386	0.0893	0.10489	0.12337	0.14436	0.16886	0.19361	0.74346	0.73781	0.78222	0.75	0.73021	0.75396		-31.6848	0.28963	0.35334	0.40117	0.43074	0.47473	0.53553	0.57263	0.60443	0.59282	0.60638	0.57535	0.60346	0.62411	0.63394	0.68705	0.72816	0.76049	0.75072	0.78192	0.67866
-30.5893	0.04194	0.01903	0.02334	0.03017	0.0318	0.03956	0.05559	0.06797	0.08201	0.09249	0.11308	0.13726	0.1695	0.20022	0.77786	0.7633	0.80876	0.78021	0.75734	0.78419		-30.5893	0.25219	0.31857	0.36192	0.39356	0.43824	0.50058	0.55085	0.59586	0.62082	0.65117	0.62864	0.66195	0.67449	0.6732	0.71805	0.75013	0.79011	0.77965	0.80209	0.70476
-29.494	0.04341	0.01802	0.02188	0.02801	0.03017	0.03812	0.0532	0.06348	0.07455	0.08757	0.1051	0.13225	0.16532	0.20618	0.81398	0.78951	0.82737	0.80487	0.77844	0.81604		-29.494	0.21344	0.27981	0.32082	0.34625	0.38793	0.44723	0.50035	0.56067	0.59303	0.64197	0.64625	0.69375	0.71417	0.70455	0.74945	0.78251	0.81327	0.80706	0.82484	0.73514
-28.3988	0.04442	0.01786	0.02334	0.02913	0.0316	0.03796	0.0518	0.0606	0.06948	0.08099	0.09682	0.12127	0.15158	0.19894	0.817	0.79657	0.84701	0.80767	0.79092	0.83253		-28.3988	0.17598	0.23052	0.26618	0.28875	0.31963	0.37247	0.42077	0.46816	0.52084	0.58287	0.6012	0.6788	0.71805	0.71632	0.76418	0.79763	0.82745	0.817	0.83193	0.75568
-27.304	0.05124	0.03135	0.03658	0.04187	0.0431	0.05032	0.06434	0.06824	0.07732	0.08767	0.1025	0.12563	0.15215	0.20052	0.82154	0.80727	0.87156	0.84447	0.83129	0.86202		-27.304	0.15203	0.19143	0.22072	0.23909	0.26966	0.3101	0.35338	0.4052	0.44808	0.51553	0.5479	0.63815	0.70349	0.71586	0.78222	0.82477	0.85415	0.84392	0.8576	0.78646
-26.2093	0.10836	0.14116	0.13612	0.14943	0.12759	0.13113	0.14436	0.13371	0.13603	0.13524	0.15222	0.16362	0.18442	0.22018	0.80602	0.80154	0.88327	0.86286	0.85898	0.89264		-26.2093	0.13698	0.16553	0.18947	0.20318	0.2296	0.26359	0.30382	0.3435	0.3873	0.44563	0.48774	0.58093	0.66621	0.69644	0.78507	0.83915	0.87581	0.87207	0.8846	0.8148
-25.1148	0.416	0.49046	0.51734	0.55733	0.49554	0.5005	0.54451	0.48483	0.44388	0.40188	0.40307	0.37043	0.34165	0.33281	0.75561	0.77465	0.86798	0.86142	0.87643	0.90987		-25.1148	0.13082	0.15191	0.16875	0.18206	0.20497	0.23445	0.26832	0.30366	0.34488	0.39784	0.43791	0.5223	0.61376	0.65767	0.76417	0.83306	0.88083	0.87777	0.89932	0.83806
-24.0205	0.61885	0.54906	0.66972	0.71925	0.70201	0.75352	0.89574	0.87478	0.83782	0.82648	0.83586	0.80871	0.76488	0.68286	0.7295	0.74602	0.85834	0.8664	0.89211	0.9387		-24.0205	0.13965	0.15399	0.16711	0.17916	0.20043	0.22933	0.26067	0.28755	0.32589	0.37219	0.41475	0.49057	0.57775	0.62623	0.74575	0.8227	0.88419	0.89555	0.91679	0.86825
-22.9265	0.32653	0.20258	0.28692	0.32583	0.36128	0.42651	0.55401	0.621	0.65079	0.71859	0.75477	0.83694	0.91611	0.94471	0.71482	0.73869	0.84657	0.87013	0.90587	0.95732		-22.9265	0.15496	0.1701	0.17771	0.19393	0.21579	0.24059	0.2761	0.30322	0.3348	0.38301	0.42749	0.48926	0.57704	0.61643	0.73998	0.82532	0.88783	0.90762	0.93951	0.88795
-21.8326	0.08182	0.0373	0.05744	0.07201	0.08574	0.10992	0.15908	0.19372	0.22633	0.27547	0.31907	0.41395	0.53532	0.6843	0.74175	0.75234	0.86049	0.86721	0.90691	0.96992		-21.8326	0.19344	0.20153	0.21544	0.23495	0.26	0.29103	0.33183	0.3605	0.39442	0.43971	0.49002	0.54041	0.61994	0.64122	0.75791	0.83641	0.89137	0.9059	0.94405	0.90712
-20.739	0.05714	0.0208	0.0289	0.03711	0.04201	0.05027	0.07082	0.08214	0.0954	0.11388	0.13513	0.1756	0.24063	0.3366	0.81051	0.80301	0.89059	0.88524	0.92054	0.97652		-20.739	0.23721	0.26195	0.28217	0.30208	0.33017	0.37023	0.41734	0.45005	0.48805	0.53387	0.58599	0.63518	0.70558	0.70276	0.80604	0.87257	0.91059	0.91915	0.95664	0.91755
-19.6456	0.05268	0.0163	0.02255	0.02736	0.03098	0.0367	0.05147	0.05899	0.06739	0.07963	0.09301	0.1159	0.15068	0.20309	0.88859	0.85956	0.92961	0.90567	0.92819	0.97476		-19.6456	0.18698	0.23992	0.26476	0.26636	0.29926	0.33974	0.3754	0.41675	0.47215	0.52332	0.55916	0.64894	0.73523	0.73504	0.84059	0.90446	0.92754	0.9171	0.95919	0.92231
-18.5524	0.0531	0.01506	0.02112	0.02636	0.02856	0.03416	0.04767	0.05433	0.05909	0.06727	0.08059	0.09759	0.12525	0.15991	0.88039	0.86244	0.9655	0.94139	0.95937	0.99178		-18.5524	0.09413	0.13131	0.15088	0.15262	0.17885	0.20331	0.2391	0.27406	0.33004	0.37887	0.42322	0.53553	0.64786	0.67435	0.81393	0.88928	0.93578	0.92669	0.97433	0.94345
-17.4594	0.05419	0.01455	0.01996	0.0249	0.02709	0.03289	0.04331	0.05017	0.05651	0.06247	0.07231	0.08848	0.11033	0.14101	0.75522	0.77995	0.90499	0.91969	0.95031	0.98868		-17.4594	0.05301	0.06527	0.07921	0.08505	0.10318	0.12549	0.14955	0.17514	0.21846	0.26021	0.30243	0.38877	0.49707	0.5509	0.70528	0.79476	0.87767	0.88735	0.96266	0.93673
-16.3666	0.05619	0.01425	0.0203	0.02491	0.02717	0.03112	0.04313	0.04881	0.05447	0.06041	0.06962	0.08206	0.10516	0.1302	0.63347	0.66988	0.81962	0.85972	0.91571	0.96731		-16.3666	0.04105	0.04977	0.05849	0.0666	0.08084	0.09998	0.12113	0.13856	0.17248	0.20872	0.2431	0.30888	0.40259	0.45262	0.59779	0.69227	0.78398	0.81939	0.9239	0.92359
-15.274	0.05686	0.01368	0.01944	0.02455	0.02596	0.03131	0.04286	0.04768	0.0522	0.05819	0.06751	0.08088	0.10157	0.12535	0.55251	0.59327	0.73306	0.79679	0.87076	0.93591		-15.274	0.03736	0.0433	0.05128	0.05888	0.07138	0.0892	0.10797	0.12557	0.15465	0.18577	0.21646	0.27046	0.35163	0.39604	0.5277	0.61454	0.69964	0.74952	0.88071	0.90031
-14.1816	0.05903	0.01414	0.01975	0.02374	0.02739	0.03045	0.0417	0.04789	0.05078	0.05971	0.06618	0.0785	0.09997	0.12212	0.48887	0.5397	0.67778	0.73002	0.82064	0.89894		-14.1816	0.03515	0.04066	0.04762	0.0569	0.06866	0.08445	0.10255	0.11915	0.14436	0.17063	0.20339	0.24984	0.32391	0.36318	0.47939	0.55858	0.63234	0.69682	0.83589	0.86884
-13.0895	0.06073	0.0138	0.01967	0.02431	0.02733	0.03089	0.04335	0.04877	0.05236	0.05948	0.06908	0.08201	0.10004	0.12229	0.46794	0.51486	0.63885	0.70499	0.78724	0.87073		-13.0895	0.03564	0.04038	0.04908	0.05643	0.06901	0.08589	0.10351	0.115	0.14334	0.17002	0.19679	0.24306	0.31364	0.34919	0.45946	0.52929	0.59182	0.65784	0.81135	0.85491
-11.9975	0.06229	0.01388	0.01943	0.02482	0.02616	0.03118	0.04375	0.05019	0.0534	0.0609	0.07101	0.08254	0.10115	0.12343	0.44964	0.48964	0.60067	0.65965	0.74713	0.82963		-11.9975	0.03542	0.04095	0.04899	0.05692	0.07015	0.08525	0.1043	0.11739	0.14086	0.16721	0.19452	0.23535	0.30226	0.33473	0.4353	0.49999	0.55601	0.61778	0.77794	0.81765
-10.9058	0.06457	0.01345	0.01998	0.02422	0.02734	0.03176	0.04499	0.05052	0.05475	0.06241	0.07017	0.08398	0.1048	0.1261	0.43588	0.48253	0.5937	0.65034	0.72894	0.81732		-10.9058	0.03627	0.04053	0.04973	0.05823	0.07034	0.08814	0.10847	0.11927	0.14406	0.17145	0.19653	0.23842	0.30364	0.3343	0.43142	0.49448	0.53928	0.60195	0.76922	0.81141
-9.81428	0.06734	0.0146	0.02107	0.02506	0.02892	0.03253	0.04717	0.05257	0.05726	0.06301	0.07293	0.08718	0.10648	0.13039	0.43632	0.47399	0.58075	0.63313	0.71594	0.79524		-9.81428	0.03655	0.04278	0.05223	0.06135	0.07576	0.09084	0.1121	0.12292	0.14945	0.17292	0.19945	0.24244	0.30522	0.33588	0.42805	0.48707	0.52649	0.58518	0.76092	0.79845
-8.72297	0.07066	0.01531	0.02218	0.02716	0.02961	0.03524	0.04916	0.05543	0.05986	0.06746	0.07729	0.08998	0.11149	0.13376	0.44168	0.47253	0.57722	0.6264	0.70148	0.78457		-8.72297	0.03812	0.04506	0.05545	0.06502	0.0795	0.0947	0.11685	0.12781	0.15498	0.18052	0.2046	0.24728	0.30782	0.33925	0.42722	0.48342	0.52015	0.57269	0.75689	0.78629
-7.63186	0.07165	0.01625	0.02339	0.0291	0.03154	0.03712	0.0508	0.05652	0.06175	0.06892	0.07878	0.09602	0.11572	0.13929	0.43256	0.46694	0.56339	0.61699	0.68396	0.7598		-7.63186	0.03941	0.04604	0.05705	0.06696	0.08136	0.09695	0.12027	0.13194	0.15814	0.18115	0.20656	0.24861	0.30753	0.33929	0.42297	0.46807	0.50629	0.55629	0.74358	0.76519
-6.54096	0.07475	0.0187	0.027	0.03196	0.03586	0.04081	0.05557	0.06346	0.06822	0.07378	0.08376	0.09874	0.12076	0.14595	0.43871	0.4674	0.56051	0.61733	0.67808	0.75206		-6.54096	0.04131	0.05003	0.06253	0.07233	0.0877	0.1048	0.12852	0.14324	0.16595	0.18968	0.21326	0.25702	0.31417	0.34583	0.4241	0.4665	0.5075	0.54372	0.74914	0.76636
-5.45028	0.07785	0.0204	0.02969	0.03431	0.03805	0.04372	0.06048	0.06599	0.06944	0.07988	0.08877	0.10134	0.12483	0.1499	0.4391	0.46181	0.55571	0.60603	0.66419	0.729		-5.45028	0.04178	0.05329	0.0654	0.07368	0.08953	0.10878	0.13211	0.14625	0.17114	0.19509	0.2109	0.26114	0.31184	0.3435	0.41943	0.45447	0.50168	0.51764	0.73356	0.75141
-4.3598	0.06995	0.01742	0.02721	0.03005	0.03234	0.03768	0.0494	0.0564	0.06033	0.06661	0.06931	0.08097	0.10009	0.11867	0.32871	0.34349	0.42519	0.46928	0.49432	0.53388		-4.3598	0.03294	0.04631	0.05808	0.05922	0.07378	0.08739	0.1036	0.11883	0.14015	0.15706	0.15551	0.20972	0.24096	0.26156	0.31983	0.329	0.39094	0.34586	0.53025	0.55719
-3.26954	0.03393	0.01123	0.01538	0.01421	0.01564	0.0174	0.02288	0.02624	0.02903	0.02981	0.02748	0.03391	0.0403	0.04653	0.122	0.12057	0.15739	0.17496	0.16871	0.17983		-3.26954	0.01331	0.02304	0.02653	0.0247	0.03122	0.03443	0.03759	0.04889	0.05422	0.06409	0.05307	0.08131	0.08678	0.09225	0.11339	0.10946	0.1431	0.09605	0.16847	0.18539
-2.17948	0.00441	0.00815	0.01442	0.00667	0.00684	0.00841	0.0094	0.01018	0.00955	0.01314	0.00818	0.00953	0.00798	0.00802	0.02752	0.01667	0.02256	0.02286	0.02234	0.02106		-2.17948	0.00353	0.00731	0.00754	0.00671	0.00711	0.00634	0.00625	0.01078	0.00685	0.01087	0.00704	0.0094	0.00915	0.00989	0.01198	0.01327	0.01416	0.013	0.01796	0.02022
-1.08964	0.0019	0.02667	0.0732	0.02503	0.02505	0.02624	0.01923	0.01918	0.01502	0.03492	0.01352	0.02486	0.01334	0.01	0.03362	0.02279	0.02601	0.03182	0.02221	0.02515		-1.08964	0.01957	0.0195	0.01796	0.02392	0.021	0.01852	0.01507	0.01958	0.00523	0.02144	0.01053	0.01165	0.00689	0.0087	0.00946	0.01224	0.00429	0.00709	0.02025	0.0174
0	0.01483	0.07498	0.1482	0.09601	0.08208	0.0571	0.05852	0.0569	0.03796	0.04634	0.03764	0.07255	0.04124	0.02627	0.05573	0.07411	0.06088	0.08561	0.0626	0.1048		0	0.09727	0.07277	0.06682	0.06544	0.09784	0.06868	0.06402	0.05378	0.01451	0.08082	0.04117	0.0371	0.02128	0.0252	0.02946	0.04681	0.00291	0.00916	0.09656	0.06258
1.08943	0.01698	0.06399	0.12678	0.10142	0.06278	0.04822	0.05115	0.04854	0.03783	0.04523	0.03268	0.05962	0.0367	0.0245	0.05212	0.0627	0.05763	0.07463	0.06709	0.10484		1.08943	0.09505	0.07868	0.06796	0.07398	0.10458	0.06291	0.05628	0.05327	0.0138	0.08498	0.03552	0.03397	0.01539	0.0274	0.02413	0.04453	0.00261	0.00868	0.06738	0.06547
2.17864	0.00464	0.0191	0.02442	0.02178	0.01554	0.01494	0.01547	0.01674	0.01428	0.01551	0.01116	0.01593	0.01072	0.00802	0.02435	0.01757	0.01774	0.01733	0.02027	0.02754		2.17864	0.02366	0.02272	0.01976	0.02195	0.02837	0.01361	0.01385	0.01634	0.00436	0.02234	0.01009	0.00742	0.00441	0.0071	0.0069	0.01156	0.00275	0.00677	0.0139	0.01736
3.26765	0	0.00746	0.00857	0.0067	0.00633	0.00676	0.0083	0.0084	0.00913	0.00766	0.00724	0.00811	0.00693	0.00584	0.02274	0.01162	0.01407	0.01494	0.01526	0.01427		3.26765	0.00364	0.00682	0.00647	0.00452	0.00594	0.00462	0.00482	0.00869	0.00315	0.00698	0.00541	0.0049	0.0047	0.0055	0.00593	0.00895	0.00645	0.01138	0.01179	0.01176
4.35645	0.0047	0.00868	0.00997	0.00978	0.01051	0.01162	0.01559	0.01486	0.0165	0.01644	0.01876	0.01972	0.02264	0.02511	0.07271	0.07453	0.08132	0.089	0.10384	0.11386		4.35645	0.0087	0.01118	0.01184	0.01329	0.01551	0.01688	0.02106	0.02536	0.022	0.02947	0.0363	0.03535	0.04248	0.04925	0.05517	0.07112	0.06306	0.09812	0.11587	0.11182
5.44503	0.03891	0.01659	0.02265	0.02732	0.02921	0.03274	0.04312	0.04446	0.048	0.05303	0.05953	0.068	0.0841	0.0979	0.27084	0.30188	0.33971	0.37377	0.41719	0.46267		5.44503	0.03232	0.03462	0.04164	0.05145	0.05972	0.07157	0.08748	0.09448	0.10256	0.11949	0.14222	0.15824	0.18826	0.21649	0.24795	0.29923	0.29125	0.37537	0.49152	0.47403
6.53341	0.08395	0.02546	0.03352	0.0387	0.04476	0.04862	0.06174	0.06751	0.07272	0.07959	0.08784	0.10394	0.1266	0.14898	0.43212	0.46877	0.54307	0.59674	0.64481	0.71738		6.53341	0.06604	0.0585	0.06941	0.07973	0.09649	0.11525	0.14203	0.14693	0.17208	0.19064	0.21678	0.25577	0.3031	0.34504	0.40358	0.45921	0.48211	0.53433	0.76422	0.76783
7.62158	0.10605	0.02272	0.03286	0.0377	0.04506	0.04914	0.06174	0.06793	0.07401	0.08056	0.08977	0.1051	0.12768	0.15303	0.45471	0.49641	0.57125	0.63491	0.6872	0.76741		7.62158	0.06919	0.06255	0.07289	0.08401	0.1003	0.12027	0.14962	0.15402	0.17712	0.19824	0.22457	0.26551	0.32061	0.36435	0.4269	0.48468	0.51145	0.56914	0.80973	0.82496
8.70954	0.09843	0.01994	0.02898	0.03325	0.03949	0.04321	0.0586	0.06394	0.0705	0.07749	0.08678	0.10151	0.12499	0.14867	0.46096	0.49801	0.58185	0.64716	0.71187	0.78068		8.70954	0.05322	0.05969	0.06684	0.07919	0.09485	0.11242	0.13702	0.14628	0.17348	0.19678	0.22073	0.263	0.31904	0.36235	0.43079	0.49171	0.52553	0.59008	0.8108	0.81488
9.79728	0.08302	0.01728	0.02577	0.03033	0.03444	0.03937	0.05301	0.06035	0.06459	0.07316	0.08089	0.09554	0.11958	0.13985	0.46013	0.49142	0.58429	0.64836	0.70954	0.78729		9.79728	0.04596	0.05148	0.06316	0.07283	0.08532	0.10375	0.12422	0.13809	0.16487	0.18708	0.216	0.25751	0.31001	0.3553	0.4253	0.49057	0.52863	0.59792	0.7961	0.80325
10.8848	0.08072	0.0165	0.02447	0.02978	0.03355	0.03835	0.05039	0.05778	0.06175	0.07014	0.08142	0.09403	0.11603	0.13841	0.46169	0.4985	0.59353	0.66171	0.72799	0.80482		10.8848	0.04539	0.05031	0.0608	0.07223	0.0815	0.09952	0.12057	0.13361	0.15911	0.18571	0.21191	0.25534	0.31102	0.35446	0.42734	0.49981	0.53984	0.6165	0.80322	0.8205
11.9721	0.07987	0.01549	0.02292	0.02734	0.03196	0.03668	0.04802	0.05403	0.0602	0.06766	0.07891	0.08971	0.11255	0.13325	0.46062	0.50342	0.60044	0.67386	0.73926	0.81711		11.9721	0.04463	0.04894	0.05781	0.06836	0.07871	0.09627	0.11692	0.13043	0.15586	0.18014	0.21035	0.25065	0.30833	0.35493	0.43627	0.50734	0.55126	0.6366	0.812	0.83218
13.0593	0.07804	0.01489	0.02167	0.02772	0.03169	0.03614	0.04779	0.05307	0.05758	0.06744	0.07323	0.08824	0.10923	0.13089	0.46916	0.51328	0.61467	0.69113	0.76089	0.84246		13.0593	0.04389	0.04787	0.05742	0.06745	0.07569	0.09297	0.11288	0.12887	0.15441	0.17931	0.20961	0.25318	0.31154	0.35753	0.44085	0.52314	0.57015	0.66029	0.82051	0.84928
14.1462	0.07765	0.0163	0.02234	0.02701	0.03147	0.03622	0.04696	0.05209	0.05844	0.06517	0.07477	0.08759	0.109	0.12954	0.49327	0.53729	0.6495	0.7291	0.79901	0.87468		14.1462	0.04444	0.04769	0.05541	0.06682	0.07591	0.09265	0.11192	0.12758	0.15467	0.18085	0.21449	0.25616	0.32199	0.36852	0.46062	0.54843	0.60318	0.69578	0.8532	0.88124
15.2329	0.07716	0.01705	0.02316	0.02823	0.03254	0.0374	0.04698	0.05358	0.05758	0.06459	0.07367	0.08676	0.11008	0.1291	0.52298	0.56269	0.68751	0.76731	0.84017	0.90744		15.2329	0.04575	0.04893	0.05728	0.06728	0.07766	0.0927	0.11248	0.13067	0.15759	0.18393	0.2208	0.2649	0.3363	0.38408	0.48688	0.58432	0.64872	0.74856	0.88392	0.91094
16.3194	0.07561	0.01738	0.02468	0.02834	0.03206	0.0384	0.04674	0.05238	0.05955	0.06492	0.07407	0.0889	0.11039	0.13522	0.56656	0.61987	0.744	0.82332	0.89182	0.94613		16.3194	0.04805	0.05252	0.06103	0.07048	0.07924	0.09731	0.1173	0.13912	0.16607	0.19598	0.23812	0.28399	0.3636	0.41734	0.53418	0.63912	0.71295	0.80694	0.92233	0.944
17.4057	0.07565	0.01774	0.02505	0.02954	0.03368	0.03735	0.04851	0.05418	0.05933	0.06634	0.07658	0.09056	0.11224	0.13996	0.6484	0.69713	0.82964	0.89955	0.93953	0.9757		17.4057	0.05302	0.05754	0.06607	0.07697	0.08806	0.10689	0.13014	0.15028	0.18105	0.21511	0.26916	0.31785	0.4128	0.47179	0.60447	0.72023	0.79584	0.88574	0.96015	0.97016
18.4917	0.07385	0.01818	0.02468	0.03003	0.03365	0.03875	0.04853	0.05462	0.06149	0.06873	0.07917	0.09332	0.11846	0.1463	0.76083	0.80381	0.91845	0.95832	0.97161	0.98846		18.4917	0.06466	0.0705	0.08005	0.09293	0.10617	0.12769	0.15276	0.17979	0.2157	0.25958	0.32914	0.38463	0.49759	0.5578	0.70571	0.82813	0.88967	0.94347	0.98039	0.98509
19.5776	0.07274	0.01932	0.025	0.03045	0.0359	0.041	0.05188	0.05815	0.06526	0.0745	0.08654	0.10491	0.1315	0.16836	0.90957	0.90831	0.99948	1	1	1		19.5776	0.10564	0.11697	0.12997	0.14695	0.16671	0.19055	0.22805	0.26007	0.30076	0.36061	0.45897	0.5186	0.64972	0.69272	0.83901	0.93141	0.97748	0.99914	1	1
20.6633	0.07206	0.02029	0.02793	0.03363	0.03797	0.04456	0.05701	0.06398	0.07306	0.08435	0.0993	0.11983	0.15544	0.20266	0.98756	0.93724	1	0.99057	0.98822	0.99574		20.6633	0.22471	0.24244	0.2598	0.2843	0.30812	0.33666	0.37996	0.41801	0.46509	0.53019	0.63329	0.68189	0.79441	0.79286	0.91363	0.97181	1	1	0.9921	0.98932
21.7487	0.0742	0.0241	0.03225	0.04034	0.04713	0.05597	0.07102	0.08109	0.09474	0.11009	0.13715	0.17059	0.22702	0.30995	0.94349	0.88693	0.95496	0.96716	0.97015	0.98691		21.7487	0.33022	0.35198	0.37	0.37334	0.40182	0.43968	0.47958	0.52586	0.57274	0.62333	0.67922	0.73265	0.81904	0.79066	0.9026	0.94355	0.98693	0.99336	0.97356	0.97698
22.8339	0.08123	0.04163	0.0559	0.07305	0.08593	0.10442	0.13402	0.1549	0.18352	0.21766	0.28746	0.36261	0.46925	0.60799	0.84804	0.82204	0.9129	0.94374	0.96612	0.97739		22.8339	0.29752	0.31093	0.3224	0.31563	0.34622	0.37805	0.41027	0.46039	0.50189	0.54239	0.57736	0.64038	0.7285	0.71884	0.84812	0.90342	0.96216	0.98401	0.95905	0.97083
23.919	0.12816	0.17308	0.22068	0.28191	0.32251	0.37107	0.44847	0.47902	0.54199	0.59526	0.72476	0.8067	0.92795	1	0.79319	0.78721	0.89139	0.91904	0.9563	0.95915		23.919	0.23161	0.24075	0.24632	0.24493	0.2676	0.29406	0.31997	0.36229	0.40196	0.44166	0.49183	0.55099	0.65755	0.67051	0.81617	0.87991	0.9479	0.97049	0.94314	0.95182
25.0038	0.47248	0.63112	0.73058	0.82619	0.85729	0.90231	0.98745	1	1	1	1	1	1	0.90705	0.81529	0.81089	0.91405	0.94348	0.9585	0.95624		25.0038	0.20996	0.21727	0.22724	0.22672	0.25081	0.27129	0.30169	0.33932	0.37653	0.42373	0.48549	0.54462	0.65778	0.67987	0.83431	0.89697	0.96087	0.98365	0.93413	0.93391
26.0884	0.93858	0.77826	0.88131	0.85918	0.82268	0.82272	0.83792	0.83921	0.75872	0.71264	0.60412	0.56123	0.5256	0.46996	0.84199	0.83568	0.92461	0.93966	0.94528	0.93523		26.0884	0.19755	0.20922	0.22031	0.22597	0.25256	0.27346	0.30618	0.34757	0.38479	0.44073	0.51306	0.57279	0.6895	0.71081	0.85773	0.90516	0.95965	0.96661	0.9086	0.90573
27.1728	0.68991	0.32496	0.3616	0.31554	0.28136	0.26966	0.26639	0.26213	0.23823	0.22444	0.20542	0.21366	0.2382	0.26792	0.8902	0.87337	0.94202	0.93943	0.94023	0.91209		27.1728	0.20157	0.22405	0.23542	0.24952	0.27509	0.30094	0.33822	0.38247	0.42129	0.48622	0.57134	0.63083	0.7447	0.7558	0.88597	0.92166	0.96031	0.95443	0.89549	0.88202
28.257	0.15692	0.05107	0.06324	0.06645	0.06954	0.07605	0.08789	0.09925	0.10538	0.11408	0.12529	0.1458	0.18187	0.22663	0.92173	0.88674	0.94122	0.92372	0.91512	0.88369		28.257	0.22171	0.25351	0.2739	0.28797	0.32248	0.34812	0.39436	0.44234	0.48712	0.55669	0.64232	0.69984	0.79506	0.78224	0.8943	0.90793	0.94094	0.92816	0.86706	0.84762
29.341	0.08124	0.02876	0.0366	0.04277	0.04717	0.05412	0.06451	0.07533	0.08468	0.09573	0.11162	0.13856	0.17248	0.22231	0.92895	0.883	0.92346	0.89432	0.88455	0.85116		29.341	0.25761	0.30333	0.32932	0.35156	0.38781	0.41756	0.47354	0.53013	0.56599	0.63886	0.71281	0.7568	0.82761	0.79579	0.88505	0.89231	0.92166	0.90666	0.84663	0.81918
30.4248	0.07173	0.02582	0.0324	0.03842	0.04338	0.05078	0.06442	0.07669	0.08945	0.09982	0.11808	0.14748	0.18557	0.23024	0.93563	0.87733	0.91058	0.88789	0.87175	0.83734		30.4248	0.31506	0.37454	0.4077	0.42975	0.4763	0.51082	0.56002	0.62522	0.65697	0.72566	0.76814	0.7952	0.83478	0.78972	0.86755	0.86883	0.90573	0.89068	0.83262	0.79092
31.5083	0.07048	0.02942	0.03504	0.04114	0.04694	0.05448	0.06794	0.08387	0.09594	0.11031	0.13098	0.1595	0.19728	0.23253	0.91665	0.85784	0.8832	0.85603	0.84929	0.80456		31.5083	0.38483	0.44158	0.47382	0.50241	0.54957	0.58461	0.64235	0.70256	0.71791	0.7631	0.76312	0.77738	0.79744	0.76165	0.83541	0.83746	0.87686	0.86358	0.8147	0.76259
32.5917	0.06889	0.02981	0.03654	0.04419	0.04876	0.05967	0.07336	0.0902	0.10511	0.12031	0.14369	0.16824	0.20102	0.22399	0.88088	0.83717	0.86866	0.8341	0.83111	0.78191		32.5917	0.45428	0.50351	0.5372	0.56536	0.617	0.64525	0.69276	0.73804	0.73104	0.74359	0.72008	0.73289	0.74809	0.72644	0.80674	0.8154	0.86093	0.84685	0.79975	0.74112
33.6748	0.06695	0.02945	0.03792	0.04665	0.05766	0.06829	0.08635	0.10228	0.12006	0.13559	0.15153	0.17026	0.19697	0.22171	0.85502	0.82236	0.84991	0.82334	0.81594	0.76641		33.6748	0.54667	0.58728	0.61466	0.64053	0.6767	0.68296	0.70249	0.71428	0.68707	0.68625	0.65441	0.68046	0.70306	0.69996	0.78609	0.8005	0.8427	0.82824	0.79201	0.71626
34.7578	0.06729	0.03721	0.05084	0.0626	0.07456	0.08525	0.09987	0.11469	0.12768	0.13611	0.14563	0.16258	0.19267	0.22281	0.82452	0.8076	0.83334	0.80146	0.79033	0.74099		34.7578	0.67799	0.70646	0.72113	0.69202	0.68585	0.65921	0.64408	0.63585	0.60336	0.60616	0.58598	0.62385	0.6575	0.67639	0.76488	0.7844	0.82015	0.79992	0.77414	0.6908
35.8405	0.0751	0.04988	0.06128	0.06918	0.07602	0.08499	0.09723	0.10918	0.11939	0.12797	0.14361	0.16871	0.20449	0.23365	0.80983	0.80176	0.8251	0.78509	0.78035	0.7208		35.8405	0.72692	0.7447	0.71271	0.63394	0.59757	0.56032	0.54162	0.54132	0.52445	0.54047	0.54597	0.59292	0.63596	0.66839	0.76148	0.78435	0.80728	0.78667	0.76673	0.67474
36.923	0.07814	0.04207	0.05039	0.05638	0.06105	0.07152	0.08322	0.09952	0.11515	0.12923	0.15575	0.18477	0.21996	0.2407	0.79314	0.79093	0.80794	0.77274	0.75941	0.70566		36.923	0.57088	0.58158	0.54454	0.47995	0.46081	0.44767	0.44711	0.46628	0.47018	0.49953	0.51995	0.57614	0.62508	0.66791	0.75619	0.7815	0.79099	0.76248	0.75432	0.65761
38.0053	0.07251	0.03275	0.04064	0.04884	0.0571	0.0716	0.08861	0.10761	0.13241	0.15519	0.18455	0.20814	0.22428	0.2287	0.78226	0.78912	0.79975	0.75851	0.75355	0.69536		38.0053	0.38707	0.40989	0.39743	0.37152	0.37503	0.38029	0.39765	0.42655	0.43982	0.4794	0.51043	0.57389	0.62754	0.67466	0.7604	0.78286	0.76887	0.74302	0.74684	0.64655
39.0874	0.0703	0.03355	0.0457	0.05707	0.07159	0.08937	0.11667	0.14328	0.16982	0.18496	0.19667	0.20398	0.20778	0.21072	0.78645	0.80241	0.80532	0.76404	0.75342	0.69269		39.0874	0.30473	0.33133	0.3349	0.32737	0.34453	0.35785	0.38261	0.41963	0.44179	0.48684	0.52304	0.58801	0.64721	0.69922	0.78026	0.80471	0.76177	0.72684	0.7536	0.65072
40.1694	0.07369	0.0443	0.06225	0.08346	0.10506	0.13054	0.15593	0.1737	0.18359	0.18296	0.17513	0.17801	0.18264	0.19372	0.80968	0.82879	0.82124	0.77211	0.7677	0.70552		40.1694	0.2757	0.30188	0.31039	0.31802	0.33638	0.36079	0.39059	0.43147	0.45575	0.50601	0.55636	0.62131	0.68226	0.73702	0.81268	0.83796	0.75382	0.72315	0.76831	0.6595
41.251	0.09617	0.07524	0.09704	0.11523	0.1259	0.13562	0.14781	0.15212	0.14665	0.14208	0.14315	0.14931	0.16579	0.19036	0.82842	0.86148	0.85094	0.78944	0.77317	0.71509		41.251	0.27457	0.29915	0.31291	0.32889	0.3512	0.37554	0.41375	0.46113	0.48944	0.54397	0.60473	0.67175	0.73373	0.78411	0.85281	0.87665	0.74686	0.715	0.77892	0.66333
42.3325	0.14367	0.08791	0.09902	0.10439	0.10058	0.10535	0.10929	0.11474	0.11902	0.1208	0.13376	0.15115	0.17518	0.20738	0.89928	0.93027	0.89989	0.82453	0.81513	0.74505		42.3325	0.30706	0.3331	0.35005	0.37374	0.39854	0.4339	0.48162	0.52792	0.57034	0.63037	0.70523	0.76602	0.83171	0.88121	0.92967	0.95523	0.7591	0.73112	0.81717	0.69434
43.4138	0.13664	0.06346	0.06795	0.07298	0.07455	0.08496	0.0979	0.10786	0.12008	0.13081	0.14953	0.17141	0.20739	0.24846	0.97433	0.98702	0.94043	0.85631	0.8469	0.77306		43.4138	0.37282	0.39611	0.42318	0.45419	0.48694	0.5272	0.58187	0.6436	0.68932	0.7536	0.83557	0.89065	0.93877	0.96857	0.99249	1	0.75641	0.72776	0.83367	0.70455
44.4949	0.08675	0.05203	0.0635	0.07639	0.08612	0.09995	0.12022	0.1316	0.14903	0.16283	0.19101	0.21917	0.2628	0.3105	1	1	0.94029	0.85025	0.84967	0.76974		44.4949	0.48522	0.50768	0.53723	0.58573	0.62548	0.67404	0.73568	0.79659	0.84571	0.90157	0.95197	0.97831	1	1	1	0.99664	0.71726	0.68798	0.82966	0.70087
45.5757	0.08955	0.07771	0.09553	0.11737	0.13056	0.15336	0.18109	0.19896	0.21944	0.23997	0.27631	0.30953	0.36315	0.41437	0.99527	0.98395	0.93406	0.83823	0.84566	0.76502		45.5757	0.69514	0.71679	0.7512	0.80433	0.83928	0.87533	0.92452	0.95259	0.98729	1	1	1	0.9942	0.97445	0.95897	0.95938	0.66445	0.64867	0.80506	0.68267
46.6564	0.14782	0.17712	0.20447	0.23755	0.24869	0.28148	0.31761	0.33288	0.37118	0.39297	0.44344	0.48203	0.53561	0.56345	0.97028	0.96552	0.91356	0.8319	0.83203	0.75485		46.6564	0.97188	0.97821	1	1	1	1	1	1	1	0.97289	0.9298	0.9305	0.92036	0.90004	0.89396	0.89959	0.60536	0.5991	0.77083	0.65884
47.7368	0.31673	0.34568	0.37797	0.42222	0.45635	0.49881	0.5524	0.58038	0.63793	0.65441	0.69385	0.6953	0.70863	0.6762	0.88727	0.88526	0.84598	0.77386	0.77942	0.70802		47.7368	1	1	0.98333	0.89848	0.87856	0.85489	0.82415	0.82354	0.8274	0.79576	0.76037	0.77347	0.77946	0.77041	0.77499	0.78991	0.52646	0.5389	0.70937	0.60351
48.8171	0.50355	0.63862	0.69978	0.76103	0.83564	0.85271	0.89071	0.91542	0.92261	0.88839	0.84788	0.79496	0.76001	0.68929	0.7946	0.78591	0.75902	0.69548	0.70192	0.64035		48.8171	0.72322	0.70981	0.68619	0.6143	0.60527	0.59621	0.59118	0.59386	0.61339	0.60118	0.5891	0.60953	0.63065	0.63619	0.65283	0.6803	0.4532	0.47448	0.63439	0.55399
49.8971	0.87224	1	1	1	1	1	1	0.98199	0.92417	0.85717	0.76135	0.6986	0.66511	0.62116	0.67578	0.68039	0.66186	0.61284	0.62765	0.57886		49.8971	0.43018	0.42879	0.42519	0.39209	0.3987	0.40985	0.4118	0.42926	0.4566	0.45587	0.45778	0.48249	0.51109	0.52053	0.54893	0.58012	0.39391	0.41635	0.56368	0.49968
50.9769	1	0.86261	0.86953	0.85547	0.78193	0.79663	0.78456	0.74569	0.67358	0.622	0.56275	0.53732	0.54237	0.5324	0.56964	0.57649	0.57127	0.53415	0.55611	0.51417		50.9769	0.27138	0.27753	0.28346	0.27156	0.28084	0.29308	0.30405	0.31517	0.3424	0.35208	0.3612	0.38449	0.41775	0.4311	0.46432	0.49739	0.34368	0.37267	0.50257	0.45441
52.0565	0.71945	0.61486	0.63811	0.63432	0.5462	0.54468	0.53151	0.49154	0.45323	0.43192	0.419	0.43553	0.45725	0.46011	0.48434	0.49552	0.49747	0.47791	0.50004	0.46699		52.0565	0.19478	0.20237	0.21048	0.20542	0.21344	0.22899	0.23695	0.25003	0.27669	0.28536	0.29987	0.32165	0.35556	0.36991	0.40498	0.4399	0.30995	0.34124	0.45681	0.41367
53.1359	0.63511	0.43774	0.43132	0.39084	0.3184	0.3173	0.3274	0.31896	0.3186	0.32982	0.34251	0.36735	0.38336	0.37579	0.40899	0.42972	0.43107	0.42035	0.44678	0.42047		53.1359	0.15369	0.15945	0.16517	0.16581	0.1739	0.18452	0.19364	0.20733	0.22663	0.23725	0.25356	0.27296	0.30609	0.31873	0.35714	0.39451	0.27873	0.31144	0.41216	0.37928
54.2151	0.40142	0.19043	0.19679	0.1984	0.18641	0.2097	0.24208	0.25258	0.27324	0.28891	0.29952	0.30665	0.30628	0.29481	0.36273	0.38802	0.39392	0.38236	0.40868	0.38575		54.2151	0.13201	0.13714	0.1399	0.14157	0.14699	0.16072	0.16995	0.17764	0.19767	0.20642	0.22621	0.24285	0.27785	0.28885	0.32819	0.36526	0.2585	0.29207	0.38456	0.35834
55.2941	0.15492	0.10246	0.12145	0.14716	0.15453	0.19203	0.23274	0.24527	0.24714	0.24815	0.23454	0.22919	0.22464	0.21872	0.32847	0.35128	0.35689	0.35286	0.38011	0.35659		55.2941	0.11666	0.11752	0.12314	0.12293	0.12837	0.13976	0.15114	0.1598	0.17843	0.18604	0.2077	0.22275	0.25487	0.26787	0.3068	0.34219	0.24361	0.27561	0.35682	0.33656
56.3729	0.10906	0.09869	0.12982	0.17123	0.17952	0.20959	0.22984	0.2139	0.19319	0.18088	0.16069	0.15925	0.16185	0.16469	0.3008	0.32963	0.338	0.33073	0.35905	0.33884		56.3729	0.10597	0.10506	0.11027	0.11156	0.11681	0.12917	0.13737	0.14775	0.16136	0.17438	0.19608	0.21064	0.24254	0.25145	0.29248	0.32681	0.23237	0.26444	0.34041	0.31935
57.4514	0.12891	0.15197	0.18134	0.20513	0.17913	0.1787	0.1727	0.14606	0.12686	0.11824	0.10962	0.11403	0.12071	0.13133	0.2908	0.31132	0.32096	0.31495	0.33876	0.31884		57.4514	0.09706	0.09807	0.10117	0.10144	0.1089	0.11974	0.12971	0.13942	0.15395	0.16556	0.187	0.20069	0.2322	0.24238	0.28178	0.31599	0.22417	0.25737	0.3229	0.30672
58.5298	0.20508	0.17839	0.17583	0.15963	0.11812	0.10455	0.09914	0.08887	0.08179	0.08136	0.08218	0.08981	0.09779	0.11005	0.27689	0.29946	0.30794	0.30726	0.32991	0.30973		58.5298	0.09216	0.09235	0.09471	0.09786	0.10256	0.11626	0.12545	0.13515	0.15003	0.16085	0.18367	0.19794	0.22912	0.23626	0.2765	0.30972	0.22015	0.2483	0.31457	0.29815
59.608	0.21776	0.10962	0.0939	0.0786	0.06102	0.0593	0.06191	0.0612	0.06162	0.06424	0.06827	0.07559	0.08545	0.09631	0.26908	0.29273	0.29928	0.29693	0.31421	0.2946		59.608	0.08724	0.08729	0.09122	0.09448	0.10135	0.11319	0.12387	0.13208	0.14803	0.1621	0.17948	0.19209	0.22447	0.23163	0.27117	0.30347	0.2137	0.24377	0.30452	0.28837
60.6859	0.12505	0.04382	0.04269	0.04333	0.03974	0.04215	0.04759	0.04896	0.05202	0.05755	0.06085	0.06791	0.07716	0.08731	0.26015	0.28568	0.29317	0.29103	0.30468	0.28886		60.6859	0.08522	0.08667	0.09067	0.09529	0.10146	0.11398	0.12358	0.133	0.14798	0.1638	0.18194	0.19565	0.22658	0.23076	0.27033	0.29852	0.21117	0.24144	0.29573	0.27992
61.7636	0.0614	0.02564	0.02893	0.03155	0.03113	0.03598	0.04199	0.04574	0.04751	0.05091	0.05594	0.06384	0.07175	0.08171	0.25327	0.27929	0.28732	0.27986	0.29542	0.27967		61.7636	0.08494	0.08725	0.09151	0.09647	0.10374	0.11662	0.12594	0.13797	0.14908	0.16268	0.1818	0.19507	0.22525	0.22918	0.26645	0.29745	0.20601	0.23591	0.29122	0.27358
62.8412	0.04591	0.02109	0.02452	0.0289	0.02915	0.03264	0.03935	0.04315	0.0466	0.05025	0.05401	0.06075	0.06977	0.07821	0.25737	0.27929	0.28463	0.27964	0.29475	0.27287		62.8412	0.08978	0.09104	0.09673	0.10349	0.11051	0.1227	0.13219	0.1441	0.15451	0.16895	0.18741	0.19837	0.22963	0.2314	0.26861	0.29805	0.2078	0.23771	0.28786	0.26951
63.9185	0.04191	0.021	0.02445	0.02864	0.03049	0.03523	0.04124	0.04501	0.04636	0.04871	0.05255	0.0609	0.06725	0.07663	0.25264	0.27631	0.28105	0.27397	0.28774	0.27016		63.9185	0.0944	0.09752	0.10322	0.10946	0.11628	0.12861	0.13775	0.14969	0.15924	0.17124	0.18683	0.20066	0.22856	0.22967	0.26352	0.29267	0.20361	0.22977	0.27932	0.26107
64.9956	0.04077	0.02251	0.02755	0.03377	0.03372	0.03803	0.04493	0.04428	0.04678	0.04883	0.05144	0.0598	0.06658	0.07515	0.25473	0.279	0.27843	0.27201	0.28225	0.26189		64.9956	0.10537	0.10751	0.11364	0.12183	0.12605	0.13866	0.14779	0.15944	0.16877	0.18018	0.19324	0.20574	0.23281	0.23289	0.26427	0.29218	0.20497	0.22863	0.28067	0.25734
66.0725	0.04502	0.03067	0.03542	0.04189	0.03898	0.04271	0.04743	0.0471	0.04707	0.04883	0.05241	0.05919	0.06576	0.07309	0.25532	0.27343	0.27623	0.26709	0.27661	0.2557		66.0725	0.1166	0.11885	0.12462	0.12978	0.1359	0.14585	0.15253	0.16404	0.17199	0.18126	0.19219	0.20458	0.2287	0.23007	0.26003	0.2855	0.20101	0.22641	0.27396	0.24925
67.1492	0.05687	0.04326	0.04414	0.04781	0.04071	0.04192	0.04526	0.04534	0.04569	0.04747	0.05009	0.05787	0.0653	0.07396	0.25166	0.2722	0.27386	0.26392	0.27202	0.25161		67.1492	0.12972	0.12985	0.13556	0.1404	0.14244	0.1548	0.16085	0.16872	0.17694	0.18545	0.19561	0.20655	0.22911	0.22848	0.25554	0.28047	0.19956	0.22641	0.27346	0.24339
68.2257	0.07265	0.04694	0.04549	0.04448	0.0374	0.03688	0.04126	0.04238	0.04267	0.04572	0.04858	0.05541	0.062	0.07106	0.24771	0.26531	0.26527	0.25353	0.26065	0.24253		68.2257	0.1417	0.14229	0.14375	0.14572	0.14788	0.15794	0.16239	0.16919	0.17456	0.18441	0.18968	0.20213	0.22285	0.22055	0.24673	0.27226	0.19458	0.21614	0.26217	0.23355
69.302	0.07634	0.0389	0.03844	0.03745	0.03195	0.03403	0.03839	0.04072	0.04216	0.04496	0.049	0.05394	0.06236	0.0698	0.24258	0.2624	0.26272	0.25182	0.2547	0.23636		69.302	0.15255	0.14911	0.15216	0.15185	0.1517	0.16109	0.16224	0.17087	0.1747	0.18113	0.1865	0.19832	0.21757	0.21795	0.24066	0.26167	0.19336	0.21396	0.25879	0.22988
70.3781	0.05972	0.02729	0.02766	0.0306	0.02792	0.0302	0.03454	0.03713	0.03905	0.04481	0.04642	0.05306	0.06165	0.07044	0.2379	0.25559	0.25865	0.2461	0.24773	0.23395		70.3781	0.15687	0.15532	0.15372	0.15208	0.1502	0.1583	0.16059	0.1666	0.17011	0.17604	0.18103	0.1932	0.21147	0.21195	0.23603	0.2572	0.1924	0.21384	0.25593	0.22653
71.454	0.04526	0.02362	0.02387	0.0256	0.02551	0.02786	0.03419	0.0374	0.03956	0.04277	0.04633	0.05431	0.06207	0.0685	0.23438	0.24953	0.25247	0.23692	0.24209	0.22656		71.454	0.15379	0.14965	0.14926	0.14566	0.14214	0.14891	0.15288	0.15726	0.16052	0.16523	0.17035	0.18499	0.19985	0.20315	0.2261	0.24253	0.18807	0.20845	0.24805	0.21704
72.5296	0.04029	0.02006	0.02165	0.02348	0.02345	0.02624	0.03242	0.03521	0.03816	0.04104	0.04617	0.05241	0.05951	0.06767	0.22804	0.24175	0.24278	0.23034	0.23437	0.21808		72.5296	0.14257	0.13937	0.13783	0.1311	0.13267	0.13969	0.1409	0.14377	0.15034	0.15781	0.16048	0.17534	0.19141	0.19543	0.21804	0.2327	0.18486	0.2012	0.24057	0.2124
73.6051	0.03861	0.01836	0.02006	0.02291	0.02266	0.02642	0.03151	0.03489	0.03732	0.04098	0.04649	0.05365	0.06071	0.0677	0.22013	0.23482	0.23454	0.22722	0.2279	0.21281		73.6051	0.12759	0.12601	0.12555	0.12081	0.11986	0.12739	0.13109	0.13715	0.14118	0.14834	0.15333	0.16741	0.18367	0.19026	0.21143	0.22632	0.18292	0.19992	0.23641	0.20572
74.6804	0.03609	0.01609	0.01899	0.02229	0.02286	0.02575	0.03121	0.03492	0.03792	0.04166	0.04613	0.05228	0.06	0.06662	0.21257	0.22484	0.22623	0.21813	0.21938	0.20912		74.6804	0.10977	0.10852	0.10874	0.10628	0.10674	0.11483	0.11844	0.12357	0.13032	0.13955	0.14379	0.16012	0.17465	0.18267	0.20331	0.21759	0.18043	0.19683	0.22871	0.19876
75.7554	0.03358	0.0162	0.01745	0.02129	0.0218	0.02614	0.03204	0.03565	0.03885	0.04277	0.04677	0.05474	0.06139	0.06675	0.20774	0.21955	0.22323	0.21369	0.21416	0.20486		75.7554	0.09585	0.09556	0.09568	0.09297	0.09709	0.1051	0.11137	0.11647	0.12535	0.13274	0.14117	0.15543	0.17139	0.1799	0.19911	0.21494	0.18125	0.1953	0.22559	0.19746
76.8302	0.03104	0.01515	0.01728	0.02072	0.02214	0.02468	0.032	0.03619	0.03881	0.04341	0.04784	0.05424	0.05957	0.06703	0.20486	0.2123	0.2157	0.20697	0.20323	0.19837		76.8302	0.08188	0.08277	0.08368	0.08423	0.08833	0.09736	0.10424	0.11138	0.11823	0.12793	0.13796	0.15468	0.1674	0.17736	0.19644	0.20742	0.1794	0.19103	0.22019	0.19143
77.9049	0.02959	0.01481	0.01622	0.02089	0.02283	0.02703	0.03502	0.03843	0.04147	0.04401	0.04728	0.05548	0.0604	0.06685	0.19686	0.20613	0.20999	0.20074	0.19883	0.19249		77.9049	0.07268	0.07292	0.07434	0.07662	0.08096	0.09148	0.09875	0.10799	0.11644	0.12904	0.13758	0.15274	0.16666	0.17556	0.19244	0.20476	0.17829	0.19073	0.21468	0.18601
78.9793	0.02931	0.01464	0.01651	0.02328	0.02436	0.02879	0.03671	0.0393	0.04098	0.04364	0.0478	0.05505	0.06196	0.06832	0.19159	0.19984	0.2072	0.19776	0.19439	0.18999		78.9793	0.06565	0.06819	0.07093	0.0756	0.08248	0.09233	0.10109	0.1107	0.11788	0.13045	0.13917	0.15487	0.16616	0.17384	0.18848	0.19957	0.1751	0.1874	0.20792	0.18308
80.0535	0.03033	0.01859	0.02151	0.02682	0.02795	0.03112	0.03657	0.04006	0.04167	0.04471	0.04881	0.05638	0.06286	0.07101	0.19022	0.19801	0.20065	0.1927	0.19105	0.1864		80.0535	0.06485	0.06816	0.07192	0.07831	0.08453	0.09809	0.10675	0.1158	0.12276	0.13352	0.14104	0.15462	0.16366	0.17065	0.18396	0.19241	0.17421	0.18556	0.20258	0.1767
81.1275	0.03497	0.02189	0.02381	0.02728	0.02779	0.03036	0.03567	0.04016	0.04283	0.04652	0.05053	0.06078	0.06904	0.07518	0.19198	0.1905	0.19561	0.18796	0.18465	0.18226		81.1275	0.06987	0.0739	0.08224	0.08957	0.09518	0.10623	0.11397	0.12242	0.12524	0.13507	0.13911	0.15223	0.1586	0.16624	0.17779	0.18741	0.17003	0.18046	0.19847	0.17279
82.2013	0.03667	0.02059	0.02234	0.02506	0.02628	0.02902	0.03649	0.04194	0.04551	0.05134	0.0573	0.06601	0.07615	0.08064	0.18188	0.18751	0.19292	0.18337	0.18034	0.17909		82.2013	0.08207	0.09047	0.09672	0.10159	0.10517	0.11173	0.1163	0.12148	0.12394	0.13064	0.13379	0.14622	0.15345	0.16232	0.17366	0.18138	0.16936	0.17981	0.1954	0.17274
83.2749	0.03421	0.01979	0.02231	0.02568	0.02828	0.03243	0.04229	0.04931	0.05435	0.06039	0.06846	0.07765	0.08296	0.08654	0.17392	0.18	0.18911	0.18043	0.17873	0.17707		83.2749	0.09602	0.10206	0.10464	0.10179	0.10063	0.10567	0.10857	0.10961	0.11396	0.11959	0.1243	0.13632	0.14502	0.15376	0.1669	0.17677	0.16566	0.17726	0.19065	0.16834
84.3483	0.03396	0.02109	0.02452	0.02897	0.03268	0.03888	0.05086	0.06321	0.06886	0.07389	0.08082	0.08524	0.08932	0.0888	0.16958	0.1745	0.1829	0.17621	0.17072	0.17472		84.3483	0.09488	0.09252	0.08922	0.08427	0.08391	0.08892	0.09112	0.09554	0.10129	0.10755	0.11231	0.12571	0.1356	0.14704	0.16086	0.16974	0.16083	0.17363	0.18598	0.16562
85.4215	0.03918	0.02733	0.0307	0.04006	0.04713	0.05443	0.07344	0.08226	0.08823	0.08855	0.0891	0.09024	0.09074	0.0874	0.17148	0.16839	0.17771	0.17343	0.16939	0.17279		85.4215	0.07654	0.07226	0.0697	0.06673	0.06733	0.07345	0.07926	0.08296	0.09056	0.09691	0.10365	0.11767	0.12854	0.14031	0.15514	0.16762	0.15841	0.1686	0.18217	0.16248
86.4945	0.04604	0.04336	0.05041	0.06434	0.07391	0.07754	0.09439	0.1004	0.09227	0.08862	0.08539	0.0849	0.08522	0.08231	0.15665	0.16217	0.17523	0.16798	0.16582	0.16931		86.4945	0.05769	0.05457	0.05374	0.0543	0.05484	0.06274	0.06902	0.07377	0.08036	0.08697	0.09656	0.10985	0.12232	0.13507	0.15003	0.16388	0.15614	0.17088	0.17986	0.1634
87.5673	0.07832	0.08288	0.0824	0.09092	0.08729	0.08366	0.09334	0.09204	0.08261	0.08029	0.07377	0.07493	0.07908	0.07928	0.15635	0.1602	0.17188	0.1672	0.16669	0.16995		87.5673	0.04683	0.04531	0.04531	0.04681	0.04959	0.05611	0.06108	0.06824	0.07379	0.08333	0.09292	0.10587	0.1201	0.13187	0.14851	0.16226	0.15533	0.16965	0.17813	0.16165
88.6398	0.12212	0.088	0.0804	0.07801	0.06938	0.06636	0.07167	0.0724	0.06675	0.06484	0.06386	0.0673	0.07255	0.07456	0.15123	0.15605	0.16666	0.16443	0.16316	0.16717		88.6398	0.03989	0.03824	0.03998	0.04275	0.04607	0.05259	0.0575	0.06311	0.0704	0.07719	0.08848	0.1005	0.11574	0.12687	0.14552	0.16029	0.1536	0.16772	0.17597	0.15876
89.7122	0.10697	0.05299	0.05066	0.05393	0.05094	0.05163	0.05896	0.06022	0.0572	0.05755	0.0596	0.06437	0.06983	0.07279	0.14816	0.15354	0.1679	0.16596	0.16199	0.16506		89.7122	0.03549	0.03674	0.03753	0.03972	0.04346	0.04894	0.05499	0.06028	0.06778	0.07438	0.08779	0.09971	0.11413	0.1268	0.1449	0.16022	0.15488	0.16994	0.1752	0.15783
90.7843	0.05532	0.03493	0.03939	0.04522	0.04434	0.04544	0.05287	0.05364	0.05331	0.05606	0.05647	0.06341	0.07138	0.0729	0.14703	0.15252	0.17033	0.16567	0.16334	0.16633		90.7843	0.03403	0.03254	0.03428	0.03875	0.04095	0.04864	0.05424	0.05893	0.06577	0.07333	0.0854	0.09897	0.11481	0.12639	0.14549	0.16011	0.15501	0.16946	0.17397	0.15769
91.8563	0.04273	0.03424	0.03952	0.04512	0.04401	0.04469	0.05257	0.05587	0.05578	0.05767	0.06134	0.06593	0.07322	0.07453	0.15113	0.15605	0.16832	0.16386	0.16203	0.16671		91.8563	0.03245	0.03242	0.03475	0.03716	0.04102	0.04801	0.05388	0.05899	0.0678	0.07465	0.08793	0.10026	0.11747	0.12929	0.1504	0.1644	0.15728	0.17162	0.17507	0.1564
92.928	0.04323	0.03728	0.04174	0.04774	0.04424	0.04555	0.05557	0.05991	0.0602	0.06146	0.06486	0.06805	0.07409	0.07321	0.15191	0.1554	0.17434	0.16698	0.16327	0.16491		92.928	0.03104	0.03142	0.03516	0.0368	0.03986	0.04778	0.0543	0.05952	0.06607	0.07336	0.08986	0.10341	0.1216	0.13214	0.15256	0.1676	0.16	0.17164	0.17486	0.15462
93.9995	0.05075	0.04299	0.04896	0.05291	0.05167	0.05325	0.06408	0.06743	0.06446	0.06465	0.06368	0.06624	0.07111	0.07209	0.15938	0.16081	0.17642	0.16886	0.16475	0.16579		93.9995	0.03121	0.03081	0.03366	0.03643	0.04116	0.04797	0.05588	0.05955	0.06959	0.07792	0.09624	0.11046	0.1302	0.13937	0.16062	0.17316	0.16325	0.17359	0.17419	0.15751
95.0709	0.06191	0.05509	0.0586	0.06378	0.06248	0.06004	0.06991	0.06818	0.063	0.06074	0.05811	0.06057	0.06479	0.06579	0.16079	0.16419	0.17424	0.16739	0.15881	0.16121		95.0709	0.03113	0.03268	0.03442	0.03765	0.04232	0.0502	0.0578	0.06494	0.0738	0.0839	0.1036	0.11828	0.13825	0.14335	0.16199	0.17062	0.16176	0.16774	0.16983	0.15064
96.142	0.08793	0.07503	0.07376	0.07334	0.06506	0.05759	0.06142	0.05798	0.05267	0.05167	0.05062	0.05359	0.05946	0.06186	0.16582	0.16279	0.1763	0.1652	0.15843	0.15869		96.142	0.03216	0.03399	0.03621	0.03924	0.04508	0.05317	0.06222	0.06871	0.08023	0.09455	0.11623	0.12945	0.14687	0.14851	0.1641	0.17102	0.15967	0.16644	0.16795	0.14956
97.2129	0.12236	0.0844	0.07368	0.06503	0.05162	0.04536	0.04806	0.04708	0.04351	0.04467	0.04511	0.05147	0.05668	0.05938	0.16504	0.1619	0.17279	0.16179	0.15284	0.15513		97.2129	0.034	0.03419	0.03759	0.04235	0.04719	0.05813	0.06926	0.07872	0.09251	0.10864	0.12981	0.1399	0.15291	0.14912	0.16265	0.1673	0.15357	0.16122	0.16508	0.14745
98.2836	0.1243	0.06459	0.05305	0.04575	0.03789	0.03462	0.03929	0.04024	0.03912	0.04143	0.04304	0.04805	0.0555	0.05829	0.16153	0.15616	0.16586	0.15522	0.14922	0.1515		98.2836	0.03648	0.03794	0.04113	0.04753	0.05427	0.06734	0.08141	0.09336	0.1099	0.12179	0.13766	0.14189	0.15024	0.1434	0.1547	0.16189	0.14823	0.15663	0.15995	0.14413
99.3541	0.08689	0.03966	0.0355	0.03264	0.02929	0.0291	0.03504	0.03707	0.03694	0.03843	0.04258	0.04723	0.05486	0.05713	0.15499	0.14936	0.16188	0.15365	0.14513	0.14871		99.3541	0.04144	0.04349	0.04656	0.05599	0.06856	0.08496	0.10518	0.11644	0.12614	0.13065	0.13647	0.13725	0.14236	0.13625	0.14878	0.15704	0.14352	0.15206	0.15772	0.1423
100.424	0.0528	0.0275	0.02666	0.02714	0.02558	0.0259	0.03383	0.03579	0.03567	0.03904	0.04112	0.04756	0.05485	0.05662	0.14611	0.14118	0.1532	0.14679	0.14215	0.14388		100.424	0.04985	0.0505	0.05961	0.07398	0.08928	0.10892	0.12617	0.12864	0.1287	0.12323	0.12537	0.12514	0.13233	0.12738	0.14195	0.15072	0.13627	0.14753	0.15368	0.13916
101.495	0.03873	0.02153	0.02241	0.02465	0.02392	0.02608	0.032	0.03502	0.0357	0.03882	0.04369	0.04848	0.0548	0.05615	0.14279	0.13684	0.14725	0.1452	0.13843	0.14238		101.495	0.07127	0.07428	0.08573	0.10731	0.12162	0.13024	0.13462	0.12507	0.11803	0.11207	0.11426	0.11626	0.12463	0.12231	0.13707	0.14543	0.13322	0.14485	0.15117	0.1363
102.564	0.0332	0.01924	0.02096	0.02312	0.02416	0.02475	0.03324	0.03615	0.03627	0.0411	0.04432	0.04906	0.05614	0.05732	0.13761	0.12973	0.14494	0.14134	0.13599	0.13905		102.564	0.11672	0.1181	0.12686	0.13552	0.13271	0.12513	0.11939	0.10861	0.10417	0.10071	0.1044	0.10892	0.11872	0.11778	0.13192	0.14268	0.13028	0.13932	0.14997	0.13516
103.634	0.03052	0.01988	0.02149	0.02447	0.02563	0.02693	0.0358	0.04018	0.04061	0.04374	0.04642	0.05038	0.05652	0.05734	0.12995	0.12806	0.14049	0.13736	0.13463	0.13658		103.634	0.16664	0.15614	0.14455	0.12822	0.11098	0.10343	0.0982	0.09135	0.09059	0.09232	0.09823	0.10273	0.11363	0.114	0.12766	0.13889	0.1266	0.13816	0.14735	0.13171
104.704	0.03017	0.01981	0.02212	0.02563	0.02724	0.02861	0.03874	0.04254	0.04258	0.04457	0.04694	0.05154	0.05705	0.05747	0.12922	0.12531	0.13852	0.1363	0.13213	0.13692		104.704	0.1574	0.13853	0.1193	0.09692	0.08782	0.08748	0.08783	0.08429	0.0852	0.08713	0.09497	0.10065	0.11109	0.11098	0.12718	0.13739	0.12439	0.13495	0.14864	0.13174
105.773	0.03069	0.02011	0.02497	0.02739	0.02929	0.03225	0.0413	0.04551	0.0444	0.04658	0.04863	0.05163	0.05739	0.05661	0.12634	0.12138	0.13632	0.13118	0.12891	0.13297		105.773	0.10457	0.09394	0.08366	0.07686	0.0743	0.07705	0.08002	0.07949	0.08137	0.08451	0.09149	0.09777	0.10859	0.10933	0.12324	0.13446	0.12281	0.13307	0.14726	0.12985
106.842	0.033	0.02208	0.02643	0.03076	0.03247	0.03338	0.04512	0.04612	0.04698	0.04856	0.04847	0.05318	0.05656	0.05655	0.124	0.11977	0.13373	0.13234	0.12974	0.13403		106.842	0.07557	0.0728	0.06957	0.06896	0.06763	0.07341	0.07717	0.07554	0.07962	0.08193	0.08908	0.09495	0.10645	0.10795	0.12264	0.13403	0.12205	0.13401	0.14764	0.12935
107.911	0.03445	0.02525	0.02962	0.03305	0.03527	0.03676	0.04871	0.04885	0.04751	0.04902	0.04812	0.05149	0.05583	0.05343	0.11751	0.11792	0.13319	0.13056	0.12784	0.12987		107.911	0.06692	0.06584	0.06477	0.06469	0.06372	0.06944	0.07407	0.07301	0.07684	0.07871	0.08736	0.09364	0.10309	0.10622	0.12076	0.1312	0.11993	0.1295	0.14444	0.12656
108.979	0.03915	0.02692	0.03177	0.03798	0.03844	0.03884	0.04934	0.04986	0.04685	0.04885	0.04724	0.04956	0.05399	0.05282	0.11931	0.11323	0.13042	0.12734	0.12519	0.12953		108.979	0.06507	0.06324	0.06397	0.06198	0.0617	0.06748	0.07164	0.0708	0.07373	0.07753	0.08545	0.09131	0.10218	0.1049	0.11962	0.13051	0.11896	0.12818	0.1476	0.1263
110.048	0.04502	0.03161	0.03589	0.04122	0.0419	0.04128	0.05007	0.04994	0.04734	0.04739	0.04543	0.04894	0.0527	0.05126	0.11658	0.11331	0.12801	0.12864	0.12407	0.12877		110.048	0.06514	0.0615	0.06152	0.05957	0.06028	0.06466	0.06913	0.07115	0.07121	0.07382	0.08232	0.08954	0.09983	0.10342	0.11797	0.12689	0.11748	0.12781	0.14345	0.12577
111.116	0.05447	0.03557	0.04069	0.04547	0.04385	0.04123	0.05033	0.04883	0.04494	0.04533	0.04518	0.04797	0.05081	0.0504	0.11697	0.11073	0.12825	0.12636	0.1237	0.12676		111.116	0.06488	0.0606	0.05919	0.05833	0.05788	0.06391	0.06641	0.06591	0.06969	0.07457	0.08106	0.08898	0.09871	0.1038	0.11713	0.12736	0.11776	0.12915	0.14361	0.12504
112.184	0.06292	0.04193	0.0452	0.04759	0.04469	0.03991	0.04717	0.04635	0.04258	0.04323	0.04249	0.04456	0.04939	0.04935	0.11263	0.10952	0.1256	0.12285	0.12244	0.12474		112.184	0.06304	0.05816	0.05563	0.05506	0.05439	0.05979	0.06332	0.06361	0.06737	0.07023	0.0781	0.08713	0.09569	0.10138	0.11414	0.12349	0.11517	0.12405	0.14364	0.12357
113.252	0.06818	0.0443	0.04596	0.04606	0.04189	0.03749	0.0456	0.04256	0.04132	0.04181	0.04082	0.04343	0.04788	0.04815	0.10907	0.10752	0.12469	0.1213	0.12029	0.12303		113.252	0.06001	0.05538	0.05404	0.05139	0.05362	0.05637	0.05932	0.05858	0.06382	0.06768	0.07542	0.0845	0.09424	0.10027	0.11269	0.12256	0.11483	0.12298	0.14088	0.12173
114.32	0.06931	0.04294	0.0462	0.04364	0.04003	0.036	0.0416	0.04196	0.03907	0.03956	0.03949	0.04316	0.04754	0.04712	0.11165	0.10576	0.12279	0.12211	0.11961	0.12301		114.32	0.05705	0.05246	0.05087	0.04823	0.04949	0.05379	0.05727	0.05911	0.06235	0.06654	0.07438	0.08358	0.09354	0.10045	0.11249	0.12032	0.11409	0.12137	0.14102	0.11864
115.387	0.06217	0.03936	0.0405	0.03899	0.03625	0.03401	0.04018	0.041	0.03732	0.03919	0.03935	0.04136	0.04633	0.04664	0.10873	0.10585	0.12261	0.11997	0.11889	0.12237		115.387	0.05347	0.0487	0.04588	0.04534	0.04649	0.05055	0.05657	0.05799	0.0616	0.06713	0.07424	0.08372	0.09321	0.1009	0.11266	0.1214	0.11426	0.12162	0.14213	0.12163
116.454	0.05039	0.03218	0.03467	0.03348	0.03215	0.03009	0.03768	0.03805	0.03616	0.03715	0.03717	0.04066	0.04616	0.04628	0.1076	0.10352	0.11952	0.11978	0.11635	0.11971		116.454	0.04865	0.04433	0.0431	0.04238	0.04347	0.04874	0.05318	0.05487	0.05875	0.06371	0.0727	0.08302	0.09157	0.09905	0.11068	0.11878	0.11164	0.12108	0.13832	0.11978
117.521	0.04092	0.02793	0.02972	0.03021	0.03157	0.02906	0.03679	0.03724	0.03652	0.03779	0.03833	0.04013	0.04633	0.0472	0.1056	0.10371	0.11914	0.12001	0.11671	0.12025		117.521	0.04483	0.03959	0.03961	0.04011	0.04149	0.04692	0.05115	0.05295	0.05838	0.06423	0.07285	0.08316	0.0922	0.10024	0.11182	0.11832	0.11267	0.12194	0.1357	0.11887
118.588	0.03477	0.02401	0.02803	0.02877	0.03095	0.02883	0.036	0.03554	0.03561	0.03723	0.03903	0.04083	0.04613	0.04703	0.10711	0.10248	0.11713	0.11834	0.1146	0.12048		118.588	0.04029	0.03716	0.03796	0.03716	0.04008	0.04456	0.04954	0.05272	0.05805	0.06452	0.07317	0.08317	0.09111	0.10072	0.1114	0.11839	0.11099	0.11852	0.13517	0.11721
119.655	0.03283	0.02421	0.02901	0.03	0.0318	0.0302	0.03693	0.03724	0.03716	0.03752	0.03847	0.04087	0.04527	0.04624	0.10404	0.10152	0.11633	0.11678	0.11689	0.11738		119.655	0.03674	0.03518	0.03409	0.03611	0.03768	0.04454	0.04959	0.05513	0.05836	0.06377	0.07274	0.08337	0.09192	0.1007	0.11057	0.11711	0.11109	0.11944	0.13294	0.11603
120.721	0.03261	0.02538	0.02969	0.03096	0.0317	0.02901	0.03707	0.03686	0.0353	0.03764	0.03813	0.04034	0.04645	0.04668	0.10511	0.10313	0.11685	0.1167	0.11266	0.11705		120.721	0.03375	0.03183	0.03182	0.03426	0.03687	0.04268	0.04892	0.05325	0.05775	0.06309	0.07302	0.08343	0.0914	0.10065	0.10991	0.11778	0.1101	0.1172	0.12953	0.11506
121.787	0.03407	0.02685	0.03096	0.03207	0.0327	0.0301	0.03762	0.03609	0.03652	0.03731	0.03889	0.04116	0.04501	0.04676	0.10575	0.10159	0.11596	0.1154	0.11267	0.11591		121.787	0.03268	0.03073	0.03217	0.03388	0.03674	0.04255	0.04951	0.05313	0.05906	0.06558	0.07418	0.08452	0.09184	0.10097	0.10994	0.11767	0.10974	0.11972	0.13025	0.11579
122.853	0.03663	0.02818	0.03338	0.03279	0.03289	0.0304	0.03793	0.03617	0.03479	0.03822	0.03829	0.04094	0.04546	0.04617	0.10668	0.10241	0.11533	0.11489	0.11083	0.11499		122.853	0.03162	0.03086	0.0312	0.03473	0.03755	0.04332	0.05052	0.05557	0.05975	0.06586	0.07606	0.08531	0.09201	0.10125	0.10925	0.11657	0.11082	0.11798	0.12854	0.1144
123.919	0.03897	0.03087	0.0332	0.0326	0.03274	0.02922	0.03718	0.03602	0.03787	0.03672	0.03692	0.0396	0.04497	0.04632	0.10306	0.10115	0.11462	0.11448	0.11249	0.11488		123.919	0.03068	0.03053	0.03267	0.0345	0.03781	0.04469	0.05138	0.05434	0.06112	0.06724	0.07718	0.08601	0.09282	0.10186	0.10994	0.11543	0.10947	0.11554	0.12665	0.11358
124.984	0.039	0.0291	0.03219	0.03121	0.03182	0.02883	0.03511	0.03527	0.03474	0.03643	0.0375	0.03974	0.04552	0.04522	0.10414	0.10033	0.11601	0.11244	0.11212	0.11456		124.984	0.03138	0.03135	0.03299	0.03624	0.03929	0.04605	0.05277	0.05587	0.06214	0.06933	0.078	0.08601	0.09305	0.10078	0.10893	0.11451	0.10892	0.11624	0.12353	0.11351
126.05	0.03937	0.02733	0.03091	0.03013	0.03026	0.0282	0.03539	0.03469	0.0335	0.03534	0.03632	0.03911	0.04448	0.04508	0.1035	0.09843	0.11367	0.11299	0.11116	0.11207		126.05	0.03228	0.03147	0.0333	0.038	0.04052	0.04832	0.05442	0.05799	0.0634	0.06871	0.07737	0.08583	0.09319	0.10071	0.10841	0.11444	0.10819	0.11546	0.12221	0.112
127.115	0.03687	0.02566	0.02922	0.0287	0.02983	0.02735	0.03439	0.0331	0.03327	0.03443	0.03632	0.03933	0.04393	0.0453	0.10692	0.10067	0.11327	0.11376	0.10903	0.1116		127.115	0.03331	0.03468	0.03526	0.03922	0.04291	0.04875	0.05482	0.05967	0.06386	0.06791	0.07784	0.0854	0.09254	0.09946	0.10779	0.11377	0.10694	0.11691	0.11958	0.11041
128.18	0.03417	0.02451	0.02755	0.02616	0.02827	0.02576	0.03279	0.03364	0.03365	0.03492	0.03518	0.03745	0.04242	0.04425	0.10287	0.09954	0.11352	0.11213	0.1094	0.1101		128.18	0.0355	0.03531	0.03791	0.0402	0.04378	0.0509	0.05673	0.06102	0.06468	0.06917	0.07735	0.08535	0.09187	0.0978	0.10627	0.11187	0.10679	0.11175	0.11808	0.10871
129.245	0.0316	0.02126	0.02523	0.02569	0.02675	0.0254	0.0323	0.03145	0.03141	0.03365	0.03289	0.03659	0.042	0.04398	0.10145	0.09633	0.11214	0.10866	0.10874	0.11087		129.245	0.03721	0.03797	0.03957	0.04186	0.04506	0.05186	0.05746	0.06111	0.06538	0.06759	0.07696	0.08379	0.09088	0.09669	0.1052	0.11202	0.10509	0.11051	0.11667	0.10795
130.309	0.02941	0.01962	0.02287	0.02328	0.02521	0.02372	0.0295	0.03024	0.0287	0.03152	0.03381	0.035	0.04049	0.0418	0.09745	0.09493	0.11083	0.10827	0.10552	0.10819		130.309	0.03902	0.03812	0.04033	0.04265	0.04472	0.05185	0.0569	0.05752	0.06435	0.06814	0.07677	0.08351	0.09021	0.09504	0.1031	0.10994	0.10294	0.10949	0.11301	0.10771
131.374	0.02719	0.01919	0.02294	0.02307	0.02417	0.02292	0.02914	0.03034	0.03019	0.03231	0.0323	0.03426	0.0405	0.04131	0.10062	0.09473	0.10802	0.10841	0.10528	0.107		131.374	0.04073	0.04017	0.04242	0.04421	0.04738	0.05337	0.05804	0.05964	0.06405	0.06721	0.07649	0.08141	0.08873	0.09317	0.1025	0.1088	0.10129	0.10873	0.11172	0.1034
132.438	0.02621	0.01875	0.02176	0.02227	0.02416	0.02233	0.02786	0.02838	0.02868	0.03056	0.03117	0.03403	0.03859	0.04049	0.09672	0.09448	0.10854	0.1058	0.10389	0.10522		132.438	0.04224	0.04243	0.04421	0.04423	0.04729	0.05202	0.05769	0.05813	0.06355	0.06618	0.07435	0.07959	0.08709	0.09102	0.09962	0.10707	0.10014	0.10804	0.11029	0.10375
133.502	0.02535	0.01784	0.02147	0.0218	0.02309	0.02264	0.02885	0.029	0.02859	0.03023	0.03133	0.03387	0.03777	0.04014	0.09755	0.09095	0.10632	0.10592	0.10472	0.10461		133.502	0.04192	0.0435	0.04454	0.04448	0.04748	0.05223	0.05748	0.05899	0.06238	0.06607	0.07397	0.07862	0.08624	0.08964	0.09885	0.10464	0.09956	0.10588	0.10765	0.10184
134.565	0.02438	0.01666	0.02002	0.02073	0.02299	0.02128	0.02676	0.02624	0.0263	0.02885	0.02903	0.03219	0.03623	0.03745	0.09374	0.08785	0.10416	0.10231	0.10071	0.10327		134.565	0.04096	0.04264	0.04238	0.04311	0.0464	0.05142	0.05489	0.05666	0.06068	0.06406	0.07159	0.07652	0.08313	0.08492	0.09584	0.10178	0.09598	0.10076	0.10417	0.09873
135.629	0.02347	0.01625	0.01973	0.02006	0.02104	0.02007	0.02534	0.02647	0.0267	0.02714	0.02899	0.03095	0.03527	0.03771	0.09208	0.08745	0.10105	0.10045	0.09862	0.10136		135.629	0.03984	0.04124	0.04276	0.04253	0.04521	0.04985	0.05505	0.05457	0.05897	0.06124	0.07045	0.07438	0.08113	0.08322	0.09377	0.10049	0.09308	0.10148	0.10266	0.09641
136.692	0.02353	0.01662	0.0196	0.02048	0.0225	0.0204	0.02583	0.02549	0.02652	0.02652	0.02829	0.03139	0.03487	0.03635	0.09296	0.08405	0.09971	0.09686	0.09881	0.09908		136.692	0.03882	0.04116	0.04168	0.04192	0.04445	0.04838	0.05564	0.05307	0.05708	0.06058	0.06779	0.07193	0.07922	0.08073	0.09141	0.09721	0.09177	0.09703	0.10071	0.09466
137.755	0.02287	0.01611	0.01996	0.01966	0.02101	0.02017	0.02558	0.02627	0.02534	0.02654	0.02769	0.03047	0.03379	0.03549	0.08686	0.08211	0.09662	0.09572	0.094	0.09859		137.755	0.03813	0.03875	0.04074	0.04108	0.04263	0.04733	0.0526	0.05239	0.05623	0.05749	0.06597	0.07022	0.07742	0.07885	0.08903	0.09449	0.08952	0.09676	0.09852	0.09301
138.818	0.02321	0.01614	0.01862	0.01987	0.02062	0.01961	0.02471	0.02553	0.02475	0.02629	0.02685	0.02829	0.03242	0.03382	0.08403	0.07875	0.09386	0.09315	0.09128	0.09618		138.818	0.03617	0.03719	0.03804	0.04022	0.04162	0.04548	0.0489	0.04903	0.05369	0.05746	0.06488	0.06796	0.07518	0.07606	0.08531	0.09318	0.08741	0.09357	0.09543	0.0898
139.881	0.02348	0.01657	0.01948	0.01978	0.02097	0.01969	0.0238	0.02309	0.0229	0.02545	0.02593	0.02819	0.03129	0.03282	0.08198	0.07815	0.09316	0.09059	0.08971	0.09391		139.881	0.03552	0.03607	0.03718	0.03829	0.04111	0.04309	0.04968	0.0478	0.05327	0.05515	0.06191	0.06641	0.07269	0.07382	0.08284	0.0923	0.08472	0.09221	0.09532	0.09007
140.943	0.02398	0.01722	0.02001	0.0201	0.02	0.02018	0.02361	0.02413	0.02359	0.02475	0.02533	0.02713	0.03042	0.03168	0.07964	0.07603	0.08902	0.08645	0.08867	0.0917		140.943	0.03366	0.0354	0.03568	0.03733	0.03853	0.04298	0.04746	0.04812	0.04926	0.05248	0.05955	0.06329	0.06982	0.07084	0.07998	0.08689	0.08166	0.08785	0.09125	0.08619
142.006	0.02532	0.01669	0.02041	0.01963	0.01999	0.01938	0.02373	0.0224	0.02235	0.02347	0.02363	0.02641	0.02894	0.03044	0.07378	0.07192	0.08717	0.08463	0.08706	0.08944		142.006	0.03239	0.03216	0.03449	0.03602	0.03639	0.04005	0.04565	0.04406	0.0489	0.05018	0.05734	0.06156	0.06782	0.06877	0.07692	0.08569	0.07935	0.08431	0.09131	0.08433
143.068	0.02726	0.01861	0.02191	0.02091	0.02087	0.01986	0.0239	0.02282	0.02399	0.02409	0.02402	0.02551	0.0292	0.03004	0.07564	0.07019	0.08532	0.08333	0.0832	0.08741		143.068	0.03171	0.03176	0.03305	0.03424	0.03818	0.03951	0.04363	0.04473	0.04671	0.04961	0.05556	0.05899	0.06531	0.06677	0.07534	0.08225	0.07674	0.08402	0.08891	0.08251
144.13	0.0289	0.01944	0.02157	0.02027	0.02046	0.01969	0.02223	0.02154	0.02119	0.02304	0.02365	0.02516	0.02861	0.0295	0.07418	0.06767	0.07916	0.07939	0.08102	0.08567		144.13	0.0298	0.03057	0.03215	0.03338	0.03436	0.03741	0.04227	0.04164	0.04553	0.04779	0.053	0.05674	0.06246	0.06457	0.07316	0.07913	0.07425	0.08117	0.08602	0.08018
145.191	0.03142	0.02068	0.02218	0.02027	0.02134	0.01858	0.02233	0.02083	0.02099	0.02128	0.02226	0.02446	0.02683	0.02803	0.069	0.06574	0.07694	0.07628	0.07854	0.08235		145.191	0.02885	0.02945	0.03084	0.0315	0.03311	0.0363	0.04113	0.04067	0.04319	0.04475	0.05067	0.05457	0.06016	0.06148	0.0695	0.07669	0.07225	0.07674	0.08305	0.07701
146.253	0.03313	0.02111	0.02205	0.02012	0.02072	0.01822	0.02132	0.02121	0.02037	0.02188	0.02152	0.02306	0.02671	0.0278	0.06749	0.06412	0.07647	0.07426	0.07506	0.0802		146.253	0.02805	0.02875	0.02925	0.0306	0.03194	0.03427	0.03827	0.03946	0.04208	0.04339	0.04915	0.05261	0.05879	0.05997	0.06723	0.07345	0.0694	0.07722	0.08199	0.07687
147.314	0.03439	0.02072	0.02189	0.02015	0.02038	0.01848	0.0215	0.02083	0.01997	0.02083	0.02159	0.02226	0.02584	0.02696	0.06324	0.06207	0.0734	0.07063	0.0743	0.07941		147.314	0.02753	0.02787	0.02797	0.02864	0.03014	0.03428	0.03806	0.03758	0.04019	0.04065	0.04771	0.05027	0.0562	0.05785	0.06566	0.07136	0.06803	0.07368	0.08093	0.07527
148.375	0.03481	0.02006	0.02154	0.01941	0.02035	0.01714	0.02085	0.01937	0.02104	0.01997	0.02015	0.02244	0.02489	0.02608	0.06076	0.05867	0.07081	0.07043	0.07188	0.0768		148.375	0.0265	0.02625	0.02663	0.0278	0.02959	0.0324	0.03697	0.03528	0.03843	0.03993	0.04488	0.04885	0.05428	0.05555	0.06327	0.06958	0.06462	0.07108	0.07835	0.07152
149.436	0.03528	0.02018	0.02101	0.01989	0.01909	0.01747	0.02024	0.01966	0.01997	0.02032	0.02062	0.0215	0.02436	0.02569	0.05866	0.05738	0.0695	0.06587	0.06944	0.07369		149.436	0.02514	0.02479	0.02569	0.0264	0.02798	0.03161	0.03554	0.03348	0.03748	0.03882	0.04388	0.0471	0.05153	0.05377	0.06085	0.06583	0.06243	0.0689	0.07494	0.07002
150.497	0.03527	0.01894	0.01962	0.01784	0.01776	0.01603	0.01856	0.01789	0.01808	0.01894	0.01777	0.02114	0.02425	0.02422	0.05714	0.0558	0.06531	0.06206	0.06739	0.07067		150.497	0.02413	0.0237	0.02465	0.02572	0.02658	0.02987	0.03269	0.03301	0.03497	0.03652	0.04118	0.04498	0.0495	0.05204	0.0584	0.06411	0.05988	0.0649	0.07383	0.06757
151.557	0.0359	0.01822	0.01885	0.01824	0.01785	0.01494	0.01815	0.01722	0.01801	0.01937	0.01967	0.02049	0.02388	0.02436	0.05319	0.05342	0.06294	0.06177	0.06439	0.06804		151.557	0.02354	0.02313	0.02404	0.02472	0.02572	0.02944	0.03237	0.03307	0.03406	0.03504	0.03954	0.04373	0.04798	0.04982	0.05617	0.06137	0.05884	0.06347	0.07135	0.06564
152.617	0.03592	0.01685	0.01867	0.01694	0.01665	0.01512	0.01783	0.01726	0.01741	0.01819	0.01881	0.02075	0.02282	0.02384	0.05109	0.05123	0.06121	0.0594	0.06428	0.06686		152.617	0.0229	0.02179	0.02266	0.02406	0.02478	0.02807	0.03093	0.03083	0.03299	0.03421	0.03858	0.04208	0.04655	0.04876	0.05563	0.06068	0.05675	0.06184	0.07023	0.06378
153.677	0.03332	0.01715	0.01698	0.01592	0.01655	0.01581	0.01807	0.01772	0.01848	0.01902	0.01894	0.02049	0.02308	0.02345	0.05187	0.05016	0.05945	0.05871	0.06213	0.06455		153.677	0.02231	0.0222	0.02134	0.0225	0.02431	0.02717	0.03046	0.03095	0.03065	0.0323	0.036	0.04029	0.04392	0.04683	0.05237	0.05769	0.0542	0.05857	0.06716	0.0603
154.737	0.03101	0.01474	0.01609	0.01523	0.01492	0.01347	0.01764	0.01682	0.01739	0.01786	0.01871	0.02017	0.02247	0.02334	0.04738	0.04689	0.05878	0.05705	0.05914	0.06207		154.737	0.0215	0.02035	0.0206	0.0227	0.02244	0.0262	0.02935	0.02854	0.03047	0.03035	0.03543	0.03919	0.04209	0.04561	0.0514	0.0548	0.05266	0.05893	0.06672	0.06022
155.797	0.02832	0.01405	0.01558	0.0144	0.01491	0.01436	0.0177	0.01745	0.01764	0.01832	0.01797	0.01996	0.02167	0.02262	0.0469	0.04622	0.05501	0.05401	0.05805	0.05987		155.797	0.02078	0.02057	0.02044	0.02167	0.0224	0.02524	0.02827	0.02916	0.02925	0.0297	0.03351	0.0377	0.04122	0.04395	0.04874	0.05305	0.05042	0.05559	0.06402	0.05735
156.856	0.02601	0.01313	0.01534	0.0148	0.01515	0.01421	0.01663	0.0172	0.01748	0.01768	0.01749	0.01894	0.02163	0.02224	0.04431	0.04453	0.05412	0.05124	0.05542	0.05821		156.856	0.02025	0.02024	0.02031	0.02096	0.02196	0.0248	0.02789	0.02656	0.02856	0.02869	0.03281	0.03588	0.03985	0.04218	0.04704	0.05175	0.04851	0.05322	0.06142	0.05569
157.916	0.02439	0.01318	0.01442	0.01457	0.01466	0.01463	0.0177	0.01674	0.01784	0.01861	0.01876	0.02037	0.02244	0.02301	0.0425	0.04324	0.05309	0.05124	0.0545	0.05672		157.916	0.01969	0.01908	0.02061	0.02083	0.02142	0.0243	0.02678	0.02653	0.02748	0.02757	0.03193	0.03521	0.03875	0.04199	0.0461	0.04946	0.04734	0.05243	0.06022	0.05374
158.975	0.02254	0.01331	0.0135	0.01452	0.01483	0.01424	0.01744	0.01751	0.01761	0.01782	0.01797	0.01894	0.02145	0.02185	0.04138	0.0411	0.05051	0.04958	0.05235	0.054		158.975	0.01956	0.01899	0.01985	0.02011	0.02199	0.02315	0.02628	0.02524	0.02621	0.02681	0.03042	0.03349	0.03697	0.04001	0.04398	0.04737	0.0449	0.04968	0.05753	0.05285
160.033	0.02218	0.0123	0.0145	0.01396	0.01506	0.01463	0.01712	0.0169	0.01824	0.01799	0.01885	0.02001	0.0215	0.02189	0.04075	0.04156	0.04866	0.04662	0.05154	0.05285		160.033	0.01922	0.01893	0.01987	0.01986	0.02018	0.02356	0.02556	0.02486	0.02669	0.02679	0.03031	0.03276	0.03595	0.03906	0.04276	0.04645	0.04387	0.04983	0.05588	0.05117
161.092	0.02153	0.01372	0.01553	0.01548	0.01569	0.01534	0.01789	0.01847	0.0183	0.01867	0.01916	0.01981	0.02224	0.02144	0.03982	0.03988	0.04913	0.04507	0.04936	0.05048		161.092	0.01908	0.01835	0.01927	0.01971	0.02076	0.02264	0.0259	0.02474	0.02501	0.02481	0.02907	0.03192	0.03497	0.03763	0.04126	0.04591	0.04261	0.04849	0.05422	0.04997
162.15	0.02156	0.01356	0.01542	0.01522	0.01644	0.01549	0.01801	0.01805	0.01906	0.0185	0.01837	0.01837	0.02194	0.02078	0.03909	0.03678	0.04567	0.04336	0.04679	0.04866		162.15	0.01881	0.01823	0.01949	0.01917	0.01952	0.02183	0.02401	0.02321	0.02434	0.02454	0.02819	0.03091	0.03347	0.03583	0.03949	0.04294	0.04065	0.0453	0.05175	0.04738
163.209	0.0221	0.01411	0.01529	0.01546	0.01662	0.01568	0.01791	0.01761	0.01766	0.01848	0.01728	0.01899	0.02126	0.02131	0.0366	0.03538	0.04361	0.0414	0.04427	0.04755		163.209	0.01895	0.0185	0.01804	0.01923	0.01908	0.02161	0.02324	0.02194	0.02423	0.02377	0.0273	0.03014	0.03303	0.03524	0.03843	0.04232	0.03925	0.04475	0.05059	0.04628
164.267	0.02387	0.01551	0.01696	0.01624	0.01707	0.01642	0.01894	0.0186	0.01819	0.01826	0.0177	0.01897	0.02132	0.0207	0.03196	0.03453	0.04056	0.04091	0.04229	0.04528		164.267	0.01935	0.01797	0.01886	0.01832	0.01949	0.02139	0.02371	0.02215	0.02378	0.02276	0.02639	0.02934	0.03178	0.03422	0.03723	0.03992	0.0385	0.0431	0.04828	0.044
165.324	0.02539	0.01745	0.01883	0.0181	0.01867	0.01773	0.02026	0.01881	0.01921	0.01957	0.01964	0.01943	0.02119	0.02068	0.0326	0.03409	0.04073	0.04028	0.04364	0.045		165.324	0.0201	0.01957	0.01896	0.01959	0.01958	0.02189	0.02387	0.02294	0.02334	0.02333	0.02641	0.02852	0.03105	0.03354	0.03658	0.03968	0.03708	0.04092	0.047	0.04254
166.382	0.02894	0.0193	0.01933	0.01949	0.01882	0.01822	0.02034	0.01935	0.01879	0.01962	0.0186	0.01976	0.02041	0.02022	0.03318	0.03341	0.03879	0.03858	0.04207	0.0426		166.382	0.02023	0.01959	0.01907	0.01848	0.01898	0.02138	0.02238	0.02268	0.02218	0.02136	0.02552	0.02742	0.03016	0.03205	0.03545	0.03807	0.03604	0.03985	0.04516	0.04245
167.439	0.03092	0.02064	0.02072	0.01967	0.01967	0.01879	0.02136	0.02079	0.02048	0.02003	0.0182	0.01909	0.02016	0.01919	0.03104	0.03214	0.03801	0.03666	0.04035	0.04184		167.439	0.01993	0.01946	0.01965	0.01865	0.01807	0.02073	0.0219	0.02144	0.02163	0.02065	0.02439	0.02682	0.02934	0.03111	0.03476	0.03691	0.03417	0.03916	0.04308	0.04
168.497	0.03379	0.02261	0.02246	0.02016	0.02082	0.01972	0.02073	0.02031	0.02041	0.01959	0.0192	0.01921	0.02025	0.01979	0.02996	0.032	0.03773	0.03648	0.03985	0.04132		168.497	0.02024	0.01911	0.01749	0.01885	0.01872	0.02087	0.02184	0.02203	0.02072	0.01956	0.02356	0.02564	0.02842	0.03011	0.03375	0.0364	0.03377	0.03759	0.04236	0.03978
169.554	0.03485	0.02226	0.02262	0.02132	0.02111	0.01946	0.02217	0.02048	0.02066	0.01879	0.01851	0.01899	0.01981	0.01888	0.02821	0.03074	0.03647	0.03574	0.03837	0.03883		169.554	0.02	0.01885	0.01848	0.01834	0.01857	0.02026	0.02141	0.02044	0.02087	0.02029	0.02324	0.02494	0.02791	0.02922	0.03284	0.03582	0.03284	0.03649	0.0412	0.03852
170.61	0.03523	0.02352	0.02308	0.02148	0.02205	0.02041	0.02106	0.0209	0.02072	0.01865	0.01749	0.01863	0.01909	0.01856	0.03045	0.02909	0.03549	0.03417	0.03726	0.03761		170.61	0.01971	0.01844	0.01851	0.01755	0.01763	0.01938	0.02082	0.02091	0.02026	0.01842	0.02265	0.02414	0.02654	0.02787	0.03126	0.03375	0.03152	0.03639	0.03953	0.03647
171.667	0.03512	0.02362	0.02373	0.0223	0.02179	0.02059	0.02142	0.02083	0.02001	0.01894	0.01772	0.01711	0.01794	0.01788	0.02718	0.02831	0.03453	0.03323	0.03604	0.03649		171.667	0.01847	0.01739	0.0179	0.01712	0.01716	0.01846	0.02007	0.02097	0.01985	0.01742	0.02149	0.02343	0.02597	0.02717	0.03057	0.03271	0.03029	0.03358	0.03788	0.0358
172.723	0.03569	0.02194	0.02391	0.02238	0.0216	0.02017	0.02069	0.01914	0.01815	0.01803	0.01668	0.01702	0.01793	0.01754	0.02694	0.02772	0.03207	0.03127	0.03338	0.03598		172.723	0.01727	0.01628	0.01637	0.01557	0.01612	0.01738	0.01881	0.01838	0.01827	0.01768	0.02111	0.02256	0.02537	0.02605	0.02953	0.03246	0.0299	0.03302	0.03744	0.03523
173.78	0.03847	0.02444	0.02602	0.02291	0.02202	0.01958	0.02106	0.0197	0.01853	0.01805	0.01551	0.01623	0.01705	0.01683	0.02723	0.02665	0.0312	0.0314	0.03462	0.03486		173.78	0.01735	0.01664	0.01558	0.01524	0.0156	0.01686	0.01866	0.01726	0.01833	0.01636	0.0207	0.02187	0.02465	0.02587	0.0292	0.03198	0.02924	0.03283	0.03635	0.03415
174.835	0.04197	0.02671	0.02585	0.02252	0.02121	0.01909	0.01988	0.01908	0.01615	0.01667	0.01586	0.01632	0.0165	0.01535	0.02425	0.02619	0.03167	0.03052	0.03234	0.03357		174.835	0.01592	0.01581	0.01515	0.01456	0.01561	0.01654	0.01936	0.01802	0.01783	0.01719	0.02055	0.0216	0.02424	0.02477	0.02822	0.03039	0.02861	0.0332	0.03552	0.03293
175.891	0.04613	0.02706	0.02689	0.0225	0.02126	0.01902	0.01937	0.0187	0.01786	0.01679	0.01565	0.01599	0.01711	0.01583	0.02684	0.02636	0.03139	0.03027	0.03353	0.03306		175.891	0.01609	0.01558	0.01468	0.0154	0.01544	0.01674	0.01934	0.01876	0.01784	0.01617	0.01998	0.02088	0.02308	0.02419	0.02739	0.0301	0.02726	0.031	0.03449	0.03298
176.947	0.04974	0.025	0.024	0.02087	0.01808	0.01601	0.01754	0.01582	0.01604	0.01486	0.01345	0.01387	0.01513	0.01475	0.02474	0.02533	0.029	0.02827	0.02988	0.03217		176.947	0.01516	0.01339	0.01446	0.01408	0.01462	0.0155	0.01758	0.01749	0.01699	0.01603	0.01941	0.02029	0.02276	0.02342	0.02683	0.02881	0.02663	0.02943	0.03433	0.03098
178.002	0.04797	0.02348	0.02218	0.01913	0.01707	0.01534	0.01612	0.0153	0.01533	0.01434	0.01338	0.01336	0.01451	0.01384	0.02245	0.02437	0.02942	0.02754	0.02944	0.03098		178.002	0.01497	0.01364	0.01428	0.01374	0.0145	0.01581	0.01823	0.01499	0.01744	0.01632	0.01908	0.02004	0.02239	0.02285	0.02602	0.02886	0.02609	0.03017	0.03276	0.03075
179.057	0.04224	0.02072	0.01962	0.01676	0.01564	0.01411	0.01456	0.0141	0.01379	0.01337	0.01313	0.01273	0.01364	0.01341	0.02264	0.02322	0.02839	0.02741	0.02887	0.02938		179.057	0.01476	0.01346	0.01389	0.01315	0.01324	0.01561	0.01735	0.01655	0.01607	0.01469	0.01797	0.01923	0.02152	0.02211	0.02526	0.0275	0.02533	0.02725	0.03114	0.02944
180.112	0.03601	0.01652	0.01711	0.01445	0.01339	0.0131	0.01289	0.0127	0.01231	0.0122	0.01215	0.01174	0.0126	0.01198	0.02011	0.02284	0.02661	0.02676	0.02733	0.02942		180.112	0.01427	0.01329	0.01342	0.01275	0.01351	0.01482	0.01665	0.01573	0.01543	0.0147	0.01772	0.01893	0.0214	0.02167	0.02453	0.02807	0.02495	0.02824	0.03235	0.0286
181.167	0.03025	0.01496	0.01551	0.01395	0.01235	0.01172	0.01271	0.01218	0.01208	0.01166	0.0118	0.01203	0.01234	0.01216	0.02093	0.02356	0.02797	0.02486	0.02674	0.02815		181.167	0.01456	0.01318	0.01315	0.01389	0.01394	0.01549	0.01679	0.01579	0.01582	0.01442	0.01706	0.01846	0.02108	0.02137	0.02389	0.02656	0.02405	0.02761	0.03136	0.02917
182.222	0.02525	0.01304	0.01331	0.01127	0.01137	0.01056	0.01153	0.0111	0.01024	0.01166	0.01032	0.01091	0.01196	0.01171	0.02011	0.0229	0.02626	0.02525	0.02537	0.02881		182.222	0.01473	0.01361	0.01315	0.01377	0.01367	0.01536	0.01642	0.0167	0.01567	0.0141	0.01737	0.01823	0.02065	0.02108	0.02338	0.02571	0.02326	0.02648	0.03026	0.02715
183.276	0.02234	0.01058	0.01166	0.01033	0.00967	0.00971	0.00989	0.00976	0.01004	0.0096	0.00979	0.01038	0.01121	0.01158	0.02181	0.02237	0.02544	0.02556	0.0263	0.02784		183.276	0.01489	0.01313	0.01354	0.01327	0.01339	0.01464	0.01692	0.0152	0.01513	0.01415	0.01728	0.01783	0.02071	0.02055	0.02301	0.02665	0.02341	0.02516	0.02933	0.02733
184.33	0.01944	0.00914	0.01033	0.00908	0.00906	0.00818	0.0092	0.00926	0.00993	0.0095	0.00891	0.00913	0.01071	0.01093	0.01854	0.0216	0.02462	0.02362	0.02469	0.02632		184.33	0.01459	0.0126	0.01296	0.01269	0.01302	0.01461	0.0167	0.01528	0.01524	0.01385	0.01618	0.0178	0.01983	0.01971	0.0224	0.02536	0.02237	0.02486	0.02931	0.0267
185.384	0.01739	0.00875	0.00942	0.00898	0.00853	0.00804	0.00885	0.00932	0.00902	0.00886	0.00939	0.00972	0.01036	0.0105	0.01928	0.02179	0.02432	0.0227	0.0236	0.02542		185.384	0.0148	0.01398	0.01324	0.01351	0.01294	0.01505	0.01708	0.01555	0.01513	0.01329	0.01669	0.01751	0.01924	0.01997	0.02208	0.0245	0.02192	0.02386	0.02848	0.02552
186.438	0.0155	0.00766	0.00799	0.0076	0.00739	0.00699	0.00778	0.00769	0.00751	0.00876	0.00805	0.00852	0.00966	0.00968	0.01825	0.02034	0.02343	0.02239	0.02347	0.02488		186.438	0.01486	0.01313	0.01278	0.01294	0.01291	0.01403	0.01746	0.01534	0.01465	0.01382	0.01612	0.01727	0.01954	0.01961	0.02222	0.02508	0.02194	0.0244	0.02845	0.0255
187.491	0.01488	0.00833	0.0081	0.0072	0.0073	0.00704	0.00849	0.0083	0.00884	0.00845	0.00777	0.00917	0.00962	0.00926	0.02147	0.02172	0.02385	0.0235	0.0236	0.02458		187.491	0.01497	0.0141	0.01362	0.01326	0.01339	0.01554	0.01664	0.01531	0.01451	0.01332	0.01605	0.01716	0.01929	0.01944	0.02163	0.02369	0.02126	0.02383	0.02735	0.02418
188.545	0.01438	0.00693	0.00702	0.00622	0.00629	0.00638	0.00705	0.00777	0.00731	0.00804	0.0073	0.00809	0.00907	0.00914	0.01864	0.02062	0.0232	0.02156	0.02263	0.02383		188.545	0.01507	0.01368	0.01285	0.0134	0.01304	0.01479	0.01562	0.0149	0.01411	0.01426	0.01584	0.01698	0.01911	0.01928	0.02134	0.02414	0.02095	0.02365	0.02754	0.02468
189.598	0.01285	0.00569	0.00582	0.00638	0.00612	0.00571	0.00662	0.00685	0.0068	0.00756	0.00682	0.0072	0.0084	0.00914	0.01757	0.01927	0.02149	0.02109	0.0216	0.02329		189.598	0.01469	0.01323	0.01255	0.0132	0.01285	0.01477	0.01572	0.0149	0.01434	0.01288	0.01544	0.01644	0.01828	0.01862	0.02063	0.02274	0.02036	0.02279	0.02704	0.02384
190.651	0.01248	0.00618	0.00644	0.00561	0.00584	0.00506	0.00633	0.00648	0.00658	0.00696	0.00698	0.00693	0.00911	0.00886	0.01718	0.01971	0.02121	0.0216	0.02245	0.02202		190.651	0.01526	0.0137	0.01312	0.01324	0.01329	0.01469	0.01674	0.01502	0.01436	0.01388	0.01543	0.01689	0.01846	0.01914	0.02113	0.02333	0.02002	0.02385	0.02654	0.02391
191.703	0.01212	0.00532	0.00509	0.00574	0.00558	0.00512	0.00568	0.00652	0.00604	0.00608	0.00659	0.00707	0.00816	0.00849	0.01635	0.01963	0.0209	0.02111	0.02019	0.02224		191.703	0.01483	0.01278	0.01409	0.01328	0.01293	0.01525	0.01572	0.01581	0.01503	0.01355	0.01525	0.01646	0.01835	0.01871	0.02064	0.02262	0.01988	0.02201	0.02643	0.02223
192.756	0.01127	0.00486	0.00459	0.00485	0.00528	0.0054	0.00552	0.00604	0.00595	0.00668	0.00619	0.00674	0.00755	0.00836	0.01732	0.01878	0.02013	0.02054	0.02042	0.02116		192.756	0.01545	0.01364	0.01277	0.01375	0.01353	0.01524	0.01644	0.01366	0.01495	0.0125	0.01551	0.01668	0.01835	0.01893	0.02025	0.02209	0.01949	0.02186	0.02603	0.02203
193.808	0.01123	0.00595	0.00538	0.0055	0.00592	0.00584	0.00644	0.00683	0.0074	0.007	0.00772	0.00785	0.009	0.00843	0.0181	0.02006	0.02233	0.02005	0.02058	0.02141		193.808	0.0157	0.01382	0.01473	0.01427	0.01465	0.01566	0.01696	0.01555	0.01551	0.01364	0.01572	0.01709	0.01838	0.01934	0.02093	0.02255	0.01952	0.02209	0.02544	0.02198
194.86	0.01101	0.00624	0.00611	0.00582	0.00613	0.00581	0.00654	0.007	0.00751	0.00723	0.00717	0.00783	0.00848	0.00818	0.02025	0.01998	0.02287	0.0215	0.02073	0.02173		194.86	0.01638	0.01523	0.01558	0.015	0.01513	0.01682	0.01749	0.01735	0.01546	0.0147	0.01591	0.01715	0.01852	0.01928	0.02105	0.02282	0.01982	0.02243	0.02566	0.02268
195.912	0.01083	0.00413	0.0048	0.00522	0.00515	0.00517	0.00542	0.00629	0.00624	0.00608	0.00571	0.00695	0.00785	0.00758	0.01635	0.0187	0.01957	0.01894	0.01903	0.01995		195.912	0.01614	0.01393	0.01381	0.01484	0.01446	0.01687	0.01738	0.0159	0.01522	0.01412	0.01577	0.01754	0.01831	0.01913	0.02025	0.02201	0.01936	0.02165	0.02464	0.02059
196.964	0.01104	0.00661	0.00596	0.00648	0.00635	0.00516	0.00636	0.00658	0.00695	0.00779	0.00714	0.00722	0.00787	0.0083	0.01952	0.01881	0.01952	0.01988	0.02014	0.02054		196.964	0.01695	0.01592	0.0164	0.01606	0.01564	0.01777	0.01843	0.01776	0.01635	0.0141	0.01626	0.01739	0.01858	0.01883	0.0206	0.02066	0.01889	0.02147	0.02438	0.02114
198.016	0.01134	0.00638	0.00646	0.00623	0.00628	0.00606	0.00678	0.00715	0.00742	0.00725	0.00689	0.00701	0.00843	0.00836	0.0184	0.01963	0.02114	0.01992	0.01912	0.01996		198.016	0.01836	0.01713	0.01749	0.01687	0.01657	0.01839	0.01937	0.01864	0.01706	0.01613	0.01704	0.01763	0.01891	0.01914	0.02016	0.02123	0.01941	0.02021	0.0239	0.02147
199.067	0.01131	0.00684	0.00683	0.00667	0.00616	0.00601	0.0066	0.00752	0.00709	0.00645	0.00658	0.00712	0.00826	0.00801	0.01932	0.01855	0.02086	0.01907	0.0187	0.01996		199.067	0.01916	0.01875	0.01744	0.01792	0.01716	0.01905	0.01975	0.01852	0.0165	0.015	0.01646	0.01776	0.01868	0.01915	0.02	0.02168	0.01878	0.02079	0.02357	0.02067
200.118	0.01279	0.00792	0.00783	0.00742	0.00724	0.0066	0.00753	0.00769	0.00737	0.00684	0.00747	0.00789	0.00825	0.00843	0.01942	0.02007	0.02102	0.02045	0.01988	0.01977		200.118	0.02223	0.01992	0.02071	0.01899	0.0191	0.02009	0.02018	0.02029	0.01754	0.01557	0.01782	0.01804	0.01886	0.01939	0.02065	0.02152	0.01892	0.02113	0.02415	0.0206
201.169	0.01403	0.00794	0.00768	0.00728	0.00662	0.00609	0.00631	0.00656	0.00724	0.00672	0.00621	0.00631	0.00791	0.00758	0.01732	0.01822	0.02046	0.01858	0.01866	0.01947		201.169	0.02455	0.02235	0.02135	0.02039	0.01968	0.02171	0.0213	0.01947	0.01856	0.01562	0.01747	0.0186	0.01874	0.01939	0.02045	0.02105	0.01858	0.02084	0.02321	0.02058
202.22	0.01418	0.00815	0.00754	0.0075	0.00658	0.00643	0.00822	0.00786	0.00773	0.0074	0.0068	0.00792	0.00808	0.00812	0.01952	0.01877	0.02013	0.01994	0.01799	0.01916		202.22	0.02675	0.02442	0.02318	0.02211	0.02051	0.02127	0.02167	0.021	0.0179	0.01573	0.01743	0.01793	0.01888	0.01889	0.02039	0.02128	0.01891	0.02038	0.02368	0.01992
203.27	0.01407	0.00796	0.00677	0.00688	0.00597	0.0056	0.00692	0.00669	0.00644	0.00651	0.00638	0.00641	0.0079	0.00751	0.01606	0.01817	0.01859	0.0187	0.0181	0.01863		203.27	0.029	0.02535	0.02336	0.02159	0.02074	0.02054	0.02144	0.01799	0.01737	0.01519	0.01714	0.01825	0.01868	0.01899	0.01989	0.02053	0.01893	0.02033	0.02225	0.02008
204.32	0.01347	0.00783	0.00725	0.00675	0.00688	0.00599	0.00692	0.00698	0.00744	0.00754	0.00682	0.00753	0.0083	0.00795	0.01879	0.01862	0.01992	0.01905	0.01849	0.01857		204.32	0.02961	0.02589	0.02352	0.02165	0.02021	0.02053	0.0212	0.01988	0.01769	0.01421	0.01684	0.01766	0.01838	0.01853	0.01994	0.02103	0.01891	0.02015	0.02232	0.01959
205.37	0.01277	0.00622	0.00673	0.00632	0.00628	0.00507	0.00585	0.00677	0.00611	0.00597	0.00547	0.00671	0.00751	0.00716	0.01586	0.01745	0.01954	0.01749	0.01792	0.01816		205.37	0.02841	0.02368	0.02243	0.02065	0.01961	0.02	0.02015	0.01838	0.01694	0.01461	0.01698	0.01762	0.01841	0.01895	0.0195	0.02117	0.01883	0.02088	0.02199	0.01962
206.42	0.01205	0.00718	0.00677	0.00712	0.00664	0.00614	0.00725	0.00727	0.00753	0.00754	0.00716	0.0071	0.00798	0.00785	0.01864	0.01748	0.02008	0.01894	0.0186	0.01838		206.42	0.02616	0.02368	0.02229	0.01885	0.01835	0.01961	0.0206	0.01841	0.01655	0.01391	0.0163	0.01706	0.01822	0.01813	0.01934	0.02022	0.01891	0.02035	0.02284	0.01966
207.47	0.01163	0.00606	0.00599	0.00605	0.00597	0.00543	0.00601	0.00623	0.00586	0.00583	0.00591	0.0065	0.00662	0.00726	0.01649	0.01746	0.01873	0.01837	0.01792	0.01814		207.47	0.0237	0.02032	0.01866	0.01743	0.0168	0.01819	0.01969	0.01643	0.01636	0.01325	0.01601	0.01677	0.01775	0.01837	0.01935	0.02093	0.01873	0.02056	0.02162	0.0189
208.519	0.01182	0.00533	0.00548	0.00631	0.00502	0.00506	0.00617	0.00529	0.00604	0.00552	0.00607	0.00631	0.00691	0.00717	0.01723	0.01738	0.018	0.01756	0.0176	0.0177		208.519	0.02156	0.01864	0.01733	0.0164	0.01523	0.0172	0.0182	0.01558	0.0155	0.01476	0.01568	0.01665	0.01789	0.01828	0.0194	0.02058	0.01923	0.01964	0.02203	0.01917
209.569	0.01134	0.00587	0.00598	0.00646	0.00528	0.00529	0.00601	0.00654	0.00595	0.00649	0.00601	0.00643	0.00703	0.00702	0.01649	0.01745	0.0191	0.01792	0.01736	0.01772		209.569	0.01865	0.01745	0.01586	0.01535	0.0151	0.01629	0.01802	0.01555	0.01442	0.01317	0.01581	0.01629	0.01735	0.01763	0.01899	0.02068	0.0189	0.02073	0.02253	0.01881
210.618	0.01107	0.00539	0.00617	0.00601	0.00544	0.00561	0.00575	0.00581	0.00646	0.00597	0.00589	0.00609	0.00716	0.00699	0.01747	0.01571	0.01882	0.01858	0.01707	0.01746		210.618	0.01707	0.01523	0.01521	0.01439	0.01381	0.01606	0.0173	0.01531	0.0144	0.01347	0.01507	0.0161	0.01703	0.01788	0.01915	0.01978	0.01888	0.02023	0.02219	0.01906
211.667	0.0116	0.00471	0.00559	0.00566	0.00512	0.00463	0.00481	0.00497	0.00558	0.00608	0.00492	0.00599	0.00709	0.00676	0.0164	0.01601	0.01753	0.01702	0.01786	0.01738		211.667	0.01577	0.01405	0.01359	0.01354	0.01388	0.01567	0.0165	0.01387	0.01467	0.01275	0.01533	0.01632	0.01735	0.01762	0.01913	0.01976	0.01898	0.02061	0.02225	0.01911
212.715	0.01052	0.00579	0.00578	0.00558	0.00504	0.00521	0.00644	0.00614	0.0062	0.0062	0.00561	0.0064	0.00644	0.00675	0.01566	0.01628	0.01905	0.01796	0.01775	0.01724		212.715	0.01516	0.01387	0.01395	0.0132	0.01295	0.01483	0.01574	0.01493	0.01333	0.01195	0.01455	0.01566	0.0169	0.01736	0.01898	0.01992	0.0189	0.02124	0.02261	0.01849
213.764	0.01095	0.0051	0.00519	0.00522	0.00473	0.00506	0.00546	0.00522	0.00531	0.00562	0.00629	0.0057	0.00613	0.00702	0.01654	0.01634	0.01861	0.01705	0.01668	0.01762		213.764	0.01395	0.01298	0.01293	0.01268	0.01278	0.01456	0.01522	0.01467	0.01366	0.0129	0.01481	0.01556	0.01728	0.01702	0.01849	0.01983	0.0191	0.02004	0.02222	0.01862
214.812	0.01051	0.00468	0.00541	0.0054	0.00486	0.00417	0.00546	0.0055	0.00575	0.00486	0.00496	0.00558	0.0064	0.00653	0.01664	0.016	0.01772	0.01719	0.01812	0.01768		214.812	0.01384	0.01225	0.01269	0.01218	0.01268	0.01415	0.0161	0.01372	0.01396	0.01266	0.01504	0.01577	0.01744	0.01723	0.01857	0.02069	0.01923	0.02111	0.02241	0.01845
215.86	0.01094	0.00567	0.00575	0.00542	0.0046	0.00449	0.0052	0.00501	0.00566	0.00577	0.00557	0.00585	0.00661	0.0069	0.01742	0.01625	0.01781	0.01788	0.0179	0.01714		215.86	0.01379	0.01234	0.01285	0.0124	0.01212	0.01386	0.01575	0.0144	0.01373	0.01255	0.01516	0.01551	0.01664	0.01722	0.01837	0.01963	0.01938	0.02004	0.02155	0.01892
216.908	0.01051	0.00491	0.00556	0.00565	0.00491	0.00525	0.00627	0.00602	0.00602	0.00571	0.00578	0.0059	0.00629	0.00682	0.01747	0.01619	0.01863	0.01817	0.01831	0.01754		216.908	0.01394	0.01222	0.01245	0.01231	0.01304	0.01405	0.01667	0.0144	0.01365	0.01234	0.01485	0.01535	0.01682	0.0165	0.01835	0.01947	0.01898	0.02006	0.02249	0.01881
217.956	0.01047	0.00473	0.00453	0.00465	0.00443	0.00372	0.00434	0.00456	0.00466	0.00472	0.00425	0.00511	0.00578	0.00602	0.01459	0.01487	0.01868	0.01698	0.0176	0.01737		217.956	0.01358	0.01202	0.01196	0.01191	0.01246	0.01423	0.01568	0.01417	0.01352	0.01193	0.0152	0.01574	0.01696	0.01667	0.01796	0.01946	0.01901	0.0204	0.02192	0.01885
219.003	0.01047	0.00445	0.00467	0.00453	0.00492	0.00471	0.00497	0.00516	0.00571	0.0048	0.00447	0.0051	0.00598	0.00599	0.01693	0.01578	0.01756	0.01764	0.01688	0.01724		219.003	0.01343	0.0118	0.01253	0.01288	0.01154	0.01357	0.01524	0.01434	0.01314	0.01255	0.01498	0.01558	0.01661	0.01616	0.01774	0.01899	0.01902	0.02017	0.02132	0.01797
220.051	0.01033	0.00503	0.00461	0.00479	0.00447	0.00445	0.00467	0.00508	0.00446	0.00507	0.00494	0.00523	0.00614	0.00586	0.01659	0.01641	0.01901	0.0177	0.01855	0.01651		220.051	0.01423	0.01228	0.01286	0.0126	0.01248	0.01429	0.01667	0.01646	0.01396	0.01266	0.01545	0.01555	0.01701	0.01651	0.01781	0.01884	0.01891	0.02063	0.02201	0.01858
221.098	0.01041	0.00459	0.0049	0.00461	0.00462	0.00439	0.00463	0.00506	0.00555	0.00474	0.00476	0.00494	0.00618	0.00575	0.01635	0.01548	0.0176	0.01676	0.01822	0.01693		221.098	0.01448	0.01234	0.01269	0.01272	0.01244	0.01441	0.01673	0.01526	0.01359	0.01272	0.0153	0.01568	0.01662	0.01617	0.01761	0.01979	0.01838	0.02058	0.02219	0.0189
222.144	0.0098	0.0053	0.00533	0.00502	0.00483	0.00401	0.0051	0.00535	0.00531	0.00534	0.00478	0.00565	0.00582	0.00597	0.0162	0.0156	0.01793	0.01796	0.0181	0.01653		222.144	0.01441	0.01327	0.01342	0.01273	0.01324	0.01504	0.01761	0.01608	0.01368	0.01238	0.01466	0.01546	0.01627	0.0156	0.01676	0.01846	0.01825	0.01985	0.02135	0.01693
223.191	0.00966	0.00424	0.00441	0.00432	0.00433	0.00432	0.00514	0.00514	0.0052	0.00509	0.00473	0.00518	0.00555	0.00575	0.01391	0.0151	0.0166	0.0159	0.01722	0.01676		223.191	0.01451	0.01333	0.01275	0.01285	0.01366	0.01525	0.01638	0.01552	0.01394	0.01271	0.01481	0.01507	0.01622	0.016	0.01712	0.0184	0.01819	0.01889	0.0216	0.01913
224.238	0.0098	0.00436	0.00522	0.00484	0.00499	0.00449	0.00516	0.00483	0.0054	0.00519	0.00471	0.00529	0.00614	0.00584	0.01728	0.01507	0.01795	0.01688	0.01775	0.0158		224.238	0.01526	0.01428	0.01425	0.01357	0.01423	0.01563	0.01776	0.01711	0.0142	0.01185	0.01421	0.01467	0.01596	0.01545	0.01677	0.01808	0.01783	0.01922	0.02181	0.01836
225.284	0.01001	0.00406	0.00406	0.00422	0.00426	0.00339	0.00451	0.00437	0.00478	0.00501	0.0042	0.00417	0.0056	0.00516	0.0144	0.01409	0.01671	0.01625	0.01624	0.01609		225.284	0.01522	0.0141	0.01321	0.01287	0.01339	0.01542	0.01647	0.01452	0.01348	0.01212	0.01438	0.01479	0.01541	0.01517	0.01629	0.01731	0.01757	0.01887	0.02139	0.0176
226.33	0.00948	0.00454	0.00412	0.00465	0.00403	0.00381	0.00434	0.00376	0.00424	0.00486	0.00422	0.00464	0.00507	0.00517	0.0144	0.01387	0.01559	0.0157	0.0167	0.01511		226.33	0.01544	0.01402	0.01324	0.01341	0.01351	0.01535	0.01747	0.0144	0.01338	0.01201	0.0136	0.01394	0.01498	0.01461	0.01584	0.01773	0.01728	0.01851	0.0206	0.01734
227.376	0.00968	0.00392	0.00451	0.00411	0.004	0.00314	0.00457	0.00487	0.00422	0.00412	0.00392	0.005	0.00461	0.00446	0.01435	0.01329	0.0162	0.01521	0.01581	0.01484		227.376	0.01615	0.01424	0.01338	0.01386	0.01371	0.0154	0.01619	0.0159	0.01333	0.01101	0.01337	0.01382	0.01466	0.01408	0.01551	0.01583	0.01652	0.01771	0.02014	0.01721
228.421	0.00959	0.0048	0.00446	0.00403	0.00398	0.0037	0.00479	0.00462	0.0046	0.00447	0.00366	0.00441	0.00482	0.00541	0.01386	0.01397	0.01603	0.01582	0.01644	0.01525		228.421	0.0162	0.01524	0.01476	0.01431	0.01467	0.01629	0.01702	0.01455	0.01301	0.01101	0.01296	0.01316	0.01428	0.01386	0.01535	0.01624	0.0167	0.0178	0.02059	0.0174
229.467	0.00965	0.00427	0.00356	0.00384	0.00361	0.00344	0.00386	0.00332	0.00349	0.00385	0.00322	0.0034	0.00423	0.00441	0.01176	0.01208	0.01414	0.01409	0.01478	0.01388		229.467	0.01571	0.01431	0.01414	0.01342	0.01311	0.01482	0.016	0.01405	0.01267	0.01108	0.01208	0.01304	0.01352	0.01351	0.01463	0.0152	0.01606	0.01776	0.01952	0.0174
230.512	0.01018	0.00409	0.00432	0.00468	0.0046	0.00342	0.00432	0.00462	0.00473	0.00461	0.00382	0.0044	0.00481	0.00445	0.01293	0.01258	0.0155	0.01413	0.01531	0.01412		230.512	0.01638	0.01518	0.01427	0.01437	0.01354	0.01568	0.01651	0.01514	0.01242	0.00975	0.01166	0.01196	0.01307	0.01305	0.01436	0.01546	0.01551	0.01761	0.0197	0.01691
231.557	0.01015	0.004	0.00437	0.00377	0.00417	0.00295	0.00416	0.00447	0.00371	0.00381	0.00325	0.00375	0.0046	0.00451	0.01074	0.01208	0.01397	0.01382	0.01455	0.01415		231.557	0.01627	0.01417	0.01405	0.01406	0.01332	0.01484	0.0158	0.01443	0.01182	0.01003	0.01154	0.01184	0.01249	0.01277	0.01344	0.01475	0.01534	0.0166	0.01879	0.01596
232.602	0.00998	0.00447	0.00417	0.00367	0.00341	0.00354	0.00378	0.00286	0.00333	0.00363	0.00287	0.00378	0.00429	0.00397	0.01127	0.01074	0.01304	0.01296	0.01409	0.01343		232.602	0.01602	0.01385	0.01435	0.01298	0.0127	0.01385	0.0146	0.01252	0.01116	0.00912	0.01106	0.01146	0.0124	0.01241	0.01316	0.01423	0.01455	0.01664	0.01839	0.01685
233.647	0.01108	0.00463	0.00457	0.00467	0.0039	0.00339	0.00432	0.0042	0.00322	0.00359	0.00323	0.00334	0.00421	0.00392	0.00956	0.01076	0.01301	0.01335	0.0135	0.01348		233.647	0.01558	0.01382	0.01392	0.01327	0.01242	0.01385	0.01422	0.01316	0.01065	0.00858	0.01056	0.01134	0.01175	0.01222	0.01268	0.01476	0.01427	0.01614	0.01762	0.01572
234.691	0.01186	0.00572	0.00554	0.00504	0.00524	0.00442	0.00439	0.00426	0.00491	0.00404	0.00397	0.00393	0.00418	0.00425	0.01318	0.01161	0.01315	0.01304	0.01396	0.01306		234.691	0.01558	0.01428	0.01348	0.01261	0.01239	0.01334	0.0146	0.01269	0.01055	0.00934	0.01013	0.01046	0.01125	0.01154	0.01272	0.01352	0.01404	0.01534	0.01737	0.01562
235.735	0.01292	0.00558	0.00536	0.0051	0.00456	0.00311	0.00327	0.00328	0.00298	0.00344	0.0035	0.00347	0.00336	0.00378	0.00888	0.01013	0.01196	0.01184	0.01272	0.01232		235.735	0.01441	0.01255	0.01192	0.01211	0.01098	0.01239	0.01318	0.00984	0.01037	0.00889	0.0092	0.00994	0.01107	0.01101	0.0121	0.01288	0.01353	0.0148	0.0168	0.01464
236.779	0.01579	0.0067	0.00627	0.00557	0.00504	0.0037	0.00398	0.00395	0.00393	0.00324	0.00329	0.00316	0.00383	0.00371	0.00922	0.01021	0.0118	0.01159	0.01328	0.01174		236.779	0.01407	0.01271	0.01267	0.01147	0.01151	0.01246	0.01369	0.01266	0.00972	0.00836	0.0092	0.00973	0.01015	0.01053	0.01163	0.01292	0.0129	0.01432	0.01643	0.01407
237.823	0.01867	0.00881	0.00754	0.00615	0.00586	0.00417	0.00451	0.00445	0.00415	0.00391	0.00338	0.00371	0.00402	0.0044	0.00966	0.00989	0.01201	0.0121	0.01359	0.01231		237.823	0.01403	0.01234	0.01217	0.01146	0.01095	0.0124	0.01294	0.01057	0.0096	0.00726	0.0087	0.00939	0.01019	0.01097	0.01136	0.01228	0.01287	0.01354	0.01612	0.0143
238.867	0.02234	0.0106	0.00884	0.00717	0.00638	0.00532	0.00524	0.00426	0.00435	0.00354	0.00382	0.00381	0.00394	0.00389	0.01044	0.00917	0.01166	0.01147	0.01209	0.01166		238.867	0.01323	0.01128	0.01204	0.01095	0.0107	0.01202	0.01277	0.01107	0.00929	0.00695	0.00821	0.00904	0.00975	0.00993	0.01087	0.01169	0.01222	0.01354	0.01517	0.01326
239.91	0.02724	0.01205	0.01007	0.00773	0.00644	0.00527	0.0055	0.00395	0.00446	0.00414	0.00281	0.00371	0.00367	0.00372	0.00903	0.00878	0.01159	0.01106	0.0115	0.01138		239.91	0.01305	0.01131	0.01065	0.01009	0.00967	0.01167	0.0125	0.01043	0.00883	0.00592	0.00779	0.00868	0.00939	0.01024	0.01077	0.01186	0.01178	0.01348	0.01481	0.01323
240.954	0.02906	0.01379	0.01112	0.00757	0.00688	0.00512	0.0054	0.00504	0.00387	0.00361	0.00369	0.00354	0.00411	0.00387	0.00961	0.00901	0.01065	0.01119	0.01208	0.01159		240.954	0.01236	0.01073	0.01046	0.01022	0.00985	0.01109	0.01206	0.01004	0.00876	0.00684	0.00782	0.00842	0.00922	0.00955	0.01048	0.01153	0.01168	0.01275	0.0147	0.01322
241.997	0.02857	0.01299	0.01149	0.00904	0.0072	0.00527	0.00589	0.00443	0.00466	0.00398	0.00322	0.00342	0.00398	0.00387	0.00708	0.00912	0.01058	0.0111	0.01161	0.01083		241.997	0.01232	0.01087	0.01016	0.00963	0.01005	0.01033	0.01276	0.01101	0.00842	0.00619	0.00755	0.00816	0.00881	0.0093	0.01009	0.01075	0.01132	0.01237	0.014	0.01325
243.04	0.02362	0.0112	0.01108	0.00814	0.0062	0.00537	0.00495	0.00478	0.00426	0.00354	0.00327	0.00371	0.00318	0.0032	0.00771	0.00834	0.00922	0.01057	0.01126	0.01062		243.04	0.01217	0.01043	0.01039	0.0092	0.00916	0.01031	0.01207	0.00951	0.00787	0.00625	0.00749	0.00766	0.00868	0.0091	0.01039	0.01082	0.01097	0.01264	0.01392	0.01302
244.082	0.01858	0.00921	0.00939	0.00753	0.00701	0.00517	0.00619	0.00501	0.00398	0.00379	0.00346	0.00346	0.00403	0.00406	0.00966	0.00849	0.01067	0.01017	0.01102	0.01032		244.082	0.01233	0.01049	0.00991	0.00949	0.00954	0.01043	0.01215	0.00984	0.00796	0.00576	0.00713	0.00765	0.00835	0.00881	0.00958	0.01074	0.01081	0.01178	0.01396	0.01188
245.125	0.01489	0.00767	0.00801	0.00685	0.00603	0.00485	0.0053	0.00387	0.00395	0.0028	0.00295	0.00258	0.00343	0.00321	0.00683	0.00796	0.00901	0.00878	0.01008	0.01027		245.125	0.01154	0.00965	0.0096	0.00888	0.00844	0.01011	0.01147	0.00931	0.00748	0.00505	0.00665	0.0073	0.0083	0.00867	0.0096	0.01033	0.01082	0.01251	0.01354	0.01291
246.167	0.01218	0.00661	0.00722	0.00639	0.00561	0.00429	0.00495	0.00472	0.00444	0.00424	0.00311	0.00359	0.00347	0.00383	0.00922	0.00735	0.00997	0.01029	0.01071	0.01074		246.167	0.01153	0.00957	0.0101	0.00865	0.00872	0.00983	0.01177	0.00945	0.00741	0.00565	0.0067	0.00718	0.00771	0.00843	0.00901	0.00992	0.01017	0.01098	0.01294	0.01151
247.209	0.01044	0.00475	0.00562	0.00473	0.00544	0.00406	0.00524	0.00405	0.00315	0.00391	0.0032	0.00311	0.00314	0.00318	0.00644	0.00752	0.00826	0.00831	0.00915	0.00949		247.209	0.01155	0.0098	0.00919	0.00878	0.00873	0.00907	0.01186	0.00951	0.0072	0.00524	0.0062	0.00688	0.00782	0.00822	0.00898	0.00942	0.00978	0.01151	0.01284	0.01128
248.251	0.00968	0.00493	0.00562	0.00468	0.00525	0.00449	0.00566	0.00464	0.00418	0.00375	0.0038	0.00358	0.00392	0.00394	0.0081	0.00788	0.00885	0.00959	0.01002	0.01002		248.251	0.01151	0.00997	0.01051	0.00889	0.00834	0.01033	0.01128	0.01037	0.00736	0.005	0.00625	0.00668	0.00754	0.00798	0.00899	0.00948	0.00974	0.01157	0.01276	0.01199
249.292	0.00916	0.00362	0.00457	0.00358	0.00434	0.00357	0.00396	0.00353	0.00351	0.00284	0.00281	0.00313	0.00314	0.00344	0.00571	0.00689	0.00815	0.00796	0.00878	0.00926		249.292	0.01131	0.00927	0.00878	0.00849	0.00842	0.0098	0.01115	0.00798	0.0069	0.00525	0.00586	0.00644	0.00731	0.00777	0.0085	0.00983	0.00946	0.01128	0.01249	0.01107
250.334	0.00887	0.0036	0.00432	0.00367	0.00354	0.00275	0.00388	0.00395	0.00347	0.00262	0.00299	0.00281	0.00297	0.00292	0.00634	0.0064	0.00838	0.00815	0.0098	0.0089		250.334	0.01126	0.00872	0.00925	0.00786	0.00827	0.00879	0.01063	0.00854	0.00644	0.00519	0.00619	0.00645	0.00703	0.0073	0.00815	0.00889	0.00914	0.01012	0.01216	0.01054
251.375	0.00862	0.00386	0.00417	0.00355	0.00394	0.00337	0.0042	0.00397	0.00395	0.00311	0.00299	0.00339	0.00352	0.00372	0.00683	0.00698	0.0088	0.00919	0.0093	0.00883		251.375	0.01131	0.00968	0.0092	0.00831	0.00853	0.00945	0.01131	0.00942	0.00629	0.00451	0.00569	0.00615	0.00683	0.00716	0.00811	0.00919	0.00921	0.01019	0.01223	0.01112
252.416	0.00814	0.00326	0.00327	0.00286	0.00315	0.00195	0.00313	0.00259	0.00255	0.00301	0.0022	0.00265	0.00316	0.00293	0.00625	0.00667	0.00775	0.0071	0.00899	0.00808		252.416	0.01074	0.0085	0.00851	0.00799	0.00778	0.00887	0.01013	0.0078	0.00638	0.00424	0.00536	0.00592	0.00682	0.00706	0.00778	0.00899	0.00895	0.01033	0.01157	0.01014
253.457	0.00813	0.00344	0.00364	0.00317	0.0032	0.00254	0.00331	0.0032	0.00349	0.00344	0.00276	0.00291	0.00308	0.00314	0.00581	0.00662	0.00829	0.00853	0.0083	0.00895		253.457	0.0112	0.00899	0.00896	0.009	0.00787	0.00949	0.0115	0.00813	0.00623	0.00383	0.00565	0.00584	0.00686	0.00696	0.0075	0.00881	0.00866	0.01021	0.01191	0.01009
254.498	0.00778	0.00333	0.00364	0.00253	0.00341	0.00309	0.00305	0.00334	0.00338	0.00286	0.00283	0.00296	0.00285	0.00293	0.00542	0.00634	0.00709	0.00821	0.00843	0.00835		254.498	0.01093	0.00859	0.00836	0.00863	0.00794	0.00857	0.01057	0.00898	0.00659	0.00459	0.00549	0.00568	0.00656	0.00681	0.00753	0.00824	0.00856	0.00956	0.01159	0.01043
255.538	0.00752	0.00255	0.0028	0.00245	0.00268	0.00195	0.00231	0.00272	0.00278	0.00216	0.00181	0.00274	0.00239	0.00239	0.00547	0.00587	0.00669	0.00749	0.00751	0.00807		255.538	0.01074	0.00855	0.0077	0.00741	0.00773	0.00865	0.0108	0.00775	0.0065	0.00388	0.00523	0.00539	0.00622	0.00658	0.00745	0.00836	0.00836	0.00998	0.01171	0.00953
256.578	0.00754	0.00326	0.00358	0.00285	0.00294	0.00236	0.00329	0.00276	0.00318	0.00202	0.00297	0.00303	0.00312	0.00295	0.00571	0.0062	0.00772	0.00761	0.00779	0.00744		256.578	0.01094	0.0082	0.00868	0.00824	0.00783	0.00868	0.01083	0.00898	0.00612	0.00404	0.00533	0.00562	0.00634	0.00651	0.00735	0.00907	0.00813	0.00989	0.01136	0.00972
257.618	0.00749	0.00298	0.00309	0.00236	0.00227	0.00208	0.00246	0.00224	0.00222	0.00229	0.00142	0.00214	0.00222	0.00243	0.00498	0.00538	0.00641	0.00639	0.00697	0.00713		257.618	0.01068	0.00873	0.00784	0.00799	0.00719	0.00904	0.00926	0.00716	0.00622	0.00438	0.00522	0.00539	0.00601	0.00639	0.00706	0.00787	0.00799	0.00853	0.01107	0.00956
258.658	0.00747	0.00315	0.00261	0.00277	0.00257	0.00246	0.00236	0.00251	0.00291	0.00225	0.00237	0.00316	0.00289	0.00274	0.00517	0.00565	0.00686	0.00761	0.00738	0.00785		258.658	0.0111	0.00867	0.00848	0.00802	0.00807	0.00893	0.01029	0.00886	0.00606	0.00426	0.00531	0.00514	0.00592	0.00604	0.00706	0.00754	0.00799	0.00828	0.01096	0.00896
259.698	0.00767	0.00312	0.00285	0.00231	0.00284	0.0016	0.00254	0.00232	0.00262	0.00216	0.00162	0.00238	0.00208	0.00268	0.00478	0.00543	0.00691	0.00645	0.00714	0.00717		259.698	0.01095	0.00809	0.00781	0.00766	0.00766	0.00835	0.01045	0.00777	0.00602	0.00407	0.00486	0.0052	0.00592	0.00605	0.00674	0.00761	0.00763	0.00864	0.01073	0.00935
260.737	0.00801	0.00365	0.00371	0.00321	0.00283	0.00267	0.00311	0.00301	0.00309	0.00303	0.00241	0.00284	0.00266	0.0026	0.00752	0.00599	0.0073	0.00743	0.00699	0.00725		260.737	0.01112	0.00954	0.00884	0.00786	0.0078	0.0095	0.01026	0.00969	0.0056	0.00385	0.00534	0.00517	0.00615	0.00604	0.00681	0.00734	0.00765	0.00895	0.01072	0.00913
261.777	0.00765	0.00324	0.00301	0.00244	0.00218	0.00201	0.00217	0.00163	0.00189	0.00154	0.00167	0.00183	0.00262	0.00254	0.00449	0.00514	0.00665	0.00639	0.00753	0.00699		261.777	0.01065	0.00859	0.00805	0.00807	0.00721	0.00854	0.01036	0.00851	0.00533	0.00354	0.00461	0.00503	0.0058	0.00568	0.0068	0.00758	0.00737	0.00903	0.01006	0.00847
262.816	0.0078	0.0033	0.00319	0.00248	0.0028	0.00165	0.00242	0.00236	0.00298	0.00258	0.00164	0.00246	0.00275	0.00248	0.00551	0.00525	0.00686	0.00592	0.00695	0.00684		262.816	0.01106	0.00902	0.00799	0.00805	0.00711	0.00917	0.0099	0.00783	0.00591	0.00396	0.00467	0.00511	0.00572	0.00562	0.00624	0.00747	0.00738	0.00817	0.01024	0.00911
263.854	0.00755	0.00335	0.00309	0.00244	0.00277	0.00169	0.0025	0.00242	0.00264	0.00216	0.00241	0.00226	0.00257	0.00259	0.00644	0.00552	0.00634	0.0068	0.00671	0.00672		263.854	0.01093	0.00862	0.00865	0.00842	0.00756	0.00868	0.01051	0.00863	0.00577	0.0044	0.00484	0.00507	0.00547	0.00556	0.00624	0.0067	0.00738	0.00757	0.00986	0.00808
264.893	0.00773	0.00255	0.00235	0.00208	0.00251	0.00121	0.00219	0.00232	0.00218	0.00187	0.00141	0.00216	0.00231	0.00214	0.00527	0.00503	0.00616	0.00614	0.00679	0.00667		264.893	0.01053	0.00801	0.0084	0.00799	0.00758	0.00862	0.01005	0.00754	0.00563	0.00391	0.00491	0.00484	0.00551	0.00544	0.00627	0.00778	0.00733	0.00788	0.01033	0.00834
265.931	0.00765	0.00338	0.00275	0.00245	0.00268	0.00221	0.0027	0.0027	0.00264	0.0027	0.00227	0.00192	0.00269	0.00239	0.00488	0.00514	0.00634	0.0067	0.0069	0.00628		265.931	0.01061	0.00914	0.00833	0.00811	0.00766	0.00885	0.0099	0.0091	0.00585	0.00457	0.00453	0.00477	0.00533	0.00549	0.00582	0.00684	0.00681	0.00882	0.01017	0.00845
266.97	0.00717	0.00314	0.00263	0.00225	0.0026	0.002	0.00225	0.00228	0.00269	0.00192	0.00214	0.00186	0.00231	0.00243	0.0061	0.00524	0.00644	0.00625	0.00692	0.00651		266.97	0.01074	0.00862	0.00855	0.00831	0.00794	0.00874	0.01061	0.00801	0.00586	0.00396	0.00472	0.00499	0.0053	0.00555	0.00607	0.00686	0.00694	0.00774	0.01049	0.00856
268.008	0.00728	0.00282	0.00229	0.00207	0.00214	0.00157	0.00197	0.00257	0.00238	0.00171	0.00155	0.00193	0.00226	0.0018	0.00566	0.00469	0.00569	0.00576	0.00651	0.00625		268.008	0.0108	0.00872	0.00848	0.00824	0.00743	0.00866	0.01029	0.00872	0.00476	0.00339	0.00447	0.00472	0.0051	0.0052	0.00619	0.00632	0.00698	0.00719	0.01003	0.00791
269.046	0.00731	0.00213	0.00227	0.00168	0.00222	0.000965773	0.00234	0.00144	0.0016	0.00119	0.00125	0.00183	0.00169	0.00171	0.00434	0.00477	0.00522	0.00567	0.0061	0.0057		269.046	0.01068	0.00804	0.00792	0.0083	0.00773	0.00853	0.00944	0.00795	0.00553	0.0034	0.00448	0.00466	0.00536	0.0055	0.00576	0.00671	0.00694	0.00759	0.00999	0.00843
270.083	0.00707	0.00326	0.00295	0.00235	0.00294	0.00205	0.00227	0.00247	0.00247	0.00274	0.00164	0.00224	0.00262	0.00206	0.00478	0.00577	0.00651	0.00639	0.00669	0.00617		270.083	0.01086	0.00905	0.00885	0.00861	0.00766	0.00928	0.01043	0.00942	0.00549	0.00411	0.00456	0.0047	0.00502	0.00526	0.00581	0.00643	0.00644	0.0078	0.00977	0.00758
271.121	0.00735	0.0028	0.00303	0.00213	0.00185	0.00139	0.00203	0.0019	0.00207	0.00171	0.00172	0.00151	0.00183	0.00207	0.00512	0.005	0.00639	0.00629	0.00584	0.00589		271.121	0.01106	0.00888	0.00862	0.00763	0.00749	0.00872	0.00979	0.00836	0.00578	0.00404	0.00419	0.00465	0.00524	0.00541	0.00547	0.00641	0.00674	0.00763	0.00968	0.00728
272.158	0.00687	0.00315	0.0028	0.00225	0.00263	0.00165	0.00292	0.00221	0.0024	0.00284	0.00167	0.0021	0.00239	0.00227	0.00537	0.0051	0.00595	0.00635	0.00583	0.00645		272.158	0.01081	0.00881	0.00912	0.00871	0.00771	0.00975	0.00996	0.00951	0.00584	0.00359	0.00426	0.00459	0.00495	0.00527	0.00557	0.00652	0.00632	0.00717	0.00967	0.00801
273.195	0.00684	0.00248	0.00243	0.00175	0.00209	0.00157	0.00138	0.00144	0.00124	0.000932673	0.0013	0.00118	0.00173	0.00166	0.00337	0.00453	0.00557	0.0051	0.0051	0.00581		273.195	0.01081	0.00858	0.00833	0.00793	0.00723	0.00866	0.01004	0.00828	0.00574	0.00323	0.00424	0.00461	0.00494	0.00519	0.00545	0.00656	0.00631	0.00759	0.00939	0.00807
274.232	0.00701	0.00276	0.00255	0.00237	0.00277	0.002	0.00238	0.00192	0.00229	0.00214	0.00104	0.00168	0.00223	0.00208	0.00566	0.00494	0.00691	0.0058	0.00618	0.00573		274.232	0.01105	0.00917	0.00903	0.00887	0.00765	0.00945	0.01099	0.00848	0.00559	0.00367	0.00434	0.0044	0.00503	0.00537	0.00589	0.00674	0.00653	0.00813	0.00967	0.00793
275.268	0.00723	0.00289	0.00255	0.00212	0.00245	0.00146	0.00209	0.00228	0.00227	0.00161	0.00121	0.00176	0.00185	0.00204	0.00625	0.00453	0.00552	0.00606	0.00579	0.00558		275.268	0.01113	0.00823	0.0086	0.0086	0.00787	0.00914	0.00972	0.00895	0.00559	0.00356	0.00402	0.00434	0.00476	0.00516	0.00555	0.00618	0.0062	0.00685	0.00902	0.00694
276.305	0.00701	0.0028	0.00246	0.00212	0.00222	0.002	0.00219	0.00226	0.00198	0.00175	0.00153	0.00212	0.00188	0.0019	0.00586	0.00514	0.00602	0.00602	0.00555	0.00577		276.305	0.01102	0.01038	0.00892	0.00844	0.00769	0.00906	0.01016	0.00883	0.00576	0.00364	0.00441	0.00477	0.005	0.00518	0.00553	0.00647	0.00632	0.0075	0.00877	0.0075
277.341	0.00728	0.00248	0.00261	0.00168	0.00183	0.00124	0.00126	0.00153	0.00138	0.00152	0.00142	0.00173	0.00215	0.00146	0.00517	0.00467	0.00538	0.00478	0.00525	0.00547		277.341	0.01119	0.00891	0.00844	0.00848	0.00749	0.00865	0.01033	0.00766	0.00549	0.00369	0.00425	0.0042	0.00494	0.00521	0.00565	0.00693	0.00584	0.00761	0.00906	0.0074
278.377	0.00726	0.00174	0.00235	0.00176	0.00173	0.000933034	0.00142	0.00136	0.00138	0.000777227	0.000738422	0.00178	0.00149	0.00162	0.00293	0.00414	0.00442	0.00545	0.00455	0.00505		278.377	0.01093	0.00858	0.00818	0.00825	0.0074	0.00912	0.01002	0.0078	0.0051	0.0029	0.00371	0.00422	0.00467	0.00509	0.00541	0.00643	0.00602	0.00673	0.00869	0.00721
279.413	0.00707	0.00294	0.00203	0.00195	0.00227	0.00121	0.00185	0.00186	0.00158	0.002	0.0009494	0.00178	0.00171	0.00188	0.00561	0.00502	0.00648	0.0057	0.00501	0.00511		279.413	0.01085	0.00934	0.00909	0.00853	0.0074	0.00908	0.00981	0.00954	0.00515	0.00302	0.00398	0.00408	0.00471	0.00513	0.00534	0.00575	0.00599	0.00631	0.00823	0.00615
280.449	0.00729	0.00275	0.00288	0.0019	0.00231	0.0016	0.00193	0.00209	0.00229	0.0021	0.00211	0.00171	0.00185	0.0017	0.00512	0.00502	0.00611	0.00553	0.00525	0.00554		280.449	0.01115	0.00959	0.00887	0.0089	0.00752	0.00875	0.01058	0.00863	0.00549	0.00348	0.00423	0.00414	0.00479	0.0051	0.00537	0.00586	0.00574	0.00629	0.00747	0.00715
281.484	0.00676	0.00211	0.0024	0.00178	0.00189	0.00118	0.00152	0.00157	0.0018	0.00177	0.0009494	0.00135	0.00126	0.00185	0.00264	0.00467	0.0051	0.00535	0.00422	0.00492		281.484	0.01129	0.00878	0.00844	0.00794	0.00741	0.00912	0.01014	0.00842	0.00548	0.0032	0.00392	0.0043	0.0047	0.00491	0.00547	0.00577	0.00573	0.00646	0.00825	0.00698
282.519	0.0065	0.00222	0.00198	0.00187	0.00153	0.00126	0.0014	0.00111	0.00167	0.00101	0.00114	0.00139	0.00122	0.00137	0.00371	0.00423	0.00456	0.00474	0.00553	0.00515		282.519	0.01137	0.00835	0.00868	0.00812	0.0074	0.00894	0.01002	0.0081	0.00578	0.00304	0.00403	0.00437	0.00469	0.00474	0.0054	0.00587	0.00534	0.006	0.00781	0.00679
283.554	0.00646	0.00241	0.00221	0.00174	0.00212	0.000556547	0.00197	0.00159	0.00184	0.00198	0.0009494	0.00133	0.00148	0.00121	0.0039	0.00451	0.00447	0.00457	0.0046	0.00484		283.554	0.01112	0.00884	0.00814	0.00787	0.00727	0.00852	0.0102	0.00742	0.00508	0.00348	0.00383	0.00426	0.00485	0.00493	0.0053	0.00606	0.00571	0.00698	0.00824	0.00691
284.589	0.00685	0.00253	0.00292	0.00192	0.00219	0.00118	0.00223	0.00253	0.00267	0.00222	0.00139	0.00183	0.00202	0.00156	0.00551	0.00503	0.00602	0.00531	0.0051	0.00541		284.589	0.01131	0.00879	0.00885	0.00817	0.00808	0.00888	0.01063	0.00942	0.00557	0.00315	0.00398	0.00407	0.00464	0.00489	0.00513	0.00582	0.00532	0.00618	0.00774	0.00654
285.624	0.0067	0.00278	0.0029	0.00164	0.00218	0.00234	0.00171	0.00224	0.00191	0.00161	0.00155	0.00178	0.00192	0.00144	0.00503	0.00529	0.00541	0.00494	0.00459	0.00482		285.624	0.01094	0.0092	0.00915	0.00849	0.008	0.00933	0.01008	0.00975	0.00546	0.00347	0.0041	0.00413	0.00472	0.00495	0.00531	0.00615	0.00529	0.00686	0.00804	0.00633
286.658	0.0064	0.00198	0.00126	0.00121	0.00131	0.000769344	0.000630567	0.000814911	0.000688598	0.000349752	0.000386793	0.000889543	0.000927158	0.00107	0.00224	0.00418	0.00393	0.00439	0.00412	0.00421		286.658	0.01108	0.00844	0.00773	0.00749	0.0076	0.00875	0.00935	0.00719	0.00522	0.00301	0.00392	0.00425	0.00461	0.00479	0.0052	0.00587	0.00531	0.00614	0.00804	0.0062
287.693	0.00653	0.00326	0.00197	0.00164	0.00212	0.00105	0.00175	0.0013	0.00171	0.00169	0.00146	0.00121	0.00142	0.00184	0.00444	0.00445	0.00527	0.00492	0.00451	0.00448		287.693	0.01096	0.00881	0.00884	0.0082	0.00745	0.00829	0.01063	0.00833	0.00562	0.00285	0.00404	0.00419	0.00462	0.00488	0.00532	0.0055	0.00506	0.0062	0.0073	0.00582
288.727	0.00662	0.00188	0.00184	0.00134	0.0015	0.00103	0.00124	0.001	0.000888514	0.00115	0.000756004	0.000957969	0.00102	0.00114	0.0022	0.00351	0.00447	0.004	0.00362	0.00418		288.727	0.01088	0.00853	0.00791	0.00799	0.00735	0.00799	0.00941	0.00763	0.00512	0.00312	0.00415	0.00409	0.00457	0.00485	0.00523	0.00583	0.00526	0.00623	0.00751	0.00576
289.761	0.00671	0.00218	0.00172	0.00095454	0.00156	0.000916665	0.00146	0.000961177	0.00113	0.000952103	0.00113	0.00139	0.00114	0.000984018	0.00381	0.00379	0.00398	0.00357	0.00422	0.00399		289.761	0.01091	0.00821	0.0075	0.00788	0.00679	0.00844	0.00946	0.00792	0.00542	0.00373	0.004	0.0041	0.00464	0.00472	0.00525	0.00553	0.00513	0.00576	0.00753	0.0057
290.794	0.00628	0.00262	0.00234	0.00151	0.00173	0.00101	0.00136	0.00173	0.00182	0.0012	0.00113	0.00121	0.00128	0.00146	0.00454	0.00401	0.00375	0.00469	0.00401	0.00459		290.794	0.01094	0.00868	0.00873	0.00793	0.00804	0.00907	0.01069	0.00928	0.00534	0.00317	0.00408	0.00408	0.00458	0.0045	0.00514	0.00548	0.00524	0.006	0.00661	0.00577
291.828	0.00641	0.0026	0.00187	0.00194	0.00182	0.00133	0.00126	0.0018	0.00153	0.00198	0.00148	0.00171	0.0014	0.00145	0.0042	0.00433	0.00461	0.0051	0.00418	0.004		291.828	0.01149	0.00856	0.00825	0.00892	0.00817	0.00874	0.00996	0.00813	0.00539	0.00375	0.0042	0.00418	0.00441	0.0045	0.0049	0.00545	0.00515	0.00658	0.00767	0.00612
292.861	0.00616	0.00234	0.00209	0.00137	0.00121	0.00083482	0.00138	0.000856701	0.00107	0.000971534	0.000650515	0.00123	0.00116	0.00127	0.00405	0.00351	0.00433	0.00416	0.0039	0.00403		292.861	0.01109	0.00884	0.00822	0.00775	0.00747	0.00848	0.01067	0.00851	0.00571	0.00286	0.00405	0.00378	0.00452	0.00443	0.00479	0.00476	0.0048	0.0052	0.00661	0.00556
293.894	0.00608	0.00237	0.00192	0.00159	0.00154	0.000916665	0.00134	0.00146	0.00167	0.000913242	0.000896656	0.00108	0.0014	0.00149	0.00351	0.00368	0.00386	0.00453	0.00359	0.00394		293.894	0.01154	0.00902	0.00862	0.00848	0.00718	0.00866	0.0106	0.00898	0.00572	0.00312	0.00412	0.00416	0.00427	0.0044	0.00479	0.00507	0.00491	0.0056	0.00644	0.00523
294.927	0.00636	0.00229	0.00203	0.00147	0.00175	0.00121	0.00191	0.00153	0.00111	0.00105	0.00123	0.00070137	0.0015	0.00141	0.00439	0.00444	0.00396	0.00469	0.00407	0.00396		294.927	0.01126	0.00879	0.00884	0.008	0.00801	0.00911	0.01099	0.00931	0.00516	0.00345	0.004	0.00419	0.00446	0.00436	0.00445	0.00543	0.00486	0.00566	0.00671	0.00556
295.959	0.00607	0.00206	0.00156	0.00152	0.00126	0.00050744	0.001	0.00102	0.000688598	0.000816088	0.000931819	0.00080401	0.000940595	0.000791739	0.00303	0.00349	0.00356	0.0032	0.00335	0.00349		295.959	0.01135	0.00846	0.00871	0.00807	0.00754	0.00836	0.00973	0.0086	0.00511	0.00317	0.00406	0.00394	0.00429	0.00429	0.00457	0.00524	0.00447	0.00545	0.00675	0.00517
296.992	0.00609	0.00218	0.00166	0.00125	0.00157	0.000703868	0.000965556	0.00104	0.00147	0.00101	0.001	0.000838223	0.00145	0.0013	0.00434	0.00351	0.00375	0.00357	0.00329	0.00363		296.992	0.01128	0.00842	0.008	0.00812	0.0077	0.00899	0.01069	0.00836	0.00558	0.00305	0.00415	0.00385	0.0043	0.00424	0.00439	0.00509	0.00442	0.00526	0.00671	0.00515
298.024	0.00632	0.00207	0.00155	0.00186	0.00133	0.00108	0.00148	0.00121	0.0018	0.00115	0.00121	0.000957969	0.00149	0.00121	0.00293	0.00409	0.00335	0.00365	0.00372	0.00369		298.024	0.01159	0.00904	0.00824	0.00863	0.00769	0.00891	0.0101	0.00783	0.00524	0.00343	0.00411	0.00373	0.0041	0.00397	0.00459	0.00486	0.00433	0.00522	0.00652	0.00501
299.056	0.00639	0.00209	0.00158	0.00111	0.0015	0.000867558	0.000177347	0	0.000844088	0.000641212	0.000175815	0.000564517	0.000470297	0.000859602	0.00273	0.00316	0.00281	0.00288	0.00296	0.00329		299.056	0.01181	0.00812	0.00792	0.00814	0.00727	0.00841	0.01029	0.00772	0.00583	0.00354	0.00423	0.00392	0.00437	0.00403	0.00461	0.00496	0.00456	0.00468	0.00652	0.00497
300.088	0.00634	0.00213	0.00211	0.00141	0.00189	0.000752975	0.00128	0.00161	0.00207	0.00206	0.000281304	0.00113	0.00142	0.00119	0.00239	0.00384	0.0036	0.00414	0.00411	0.00349		300.088	0.01173	0.00914	0.00909	0.00849	0.00764	0.00894	0.01033	0.00798	0.00581	0.00294	0.00404	0.00387	0.00424	0.00419	0.00437	0.00485	0.00447	0.00577	0.00655	0.00485
301.12	0.00618	0.00214	0.00164	0.00134	0.00105	0.00099851	0.0011	0.000397008	0.00127	0.000330321	0.000914237	0.000769797	0.000631542	0.000984018	0.00303	0.0034	0.00365	0.00312	0.00303	0.0029		301.12	0.01193	0.00908	0.00876	0.00818	0.00791	0.00859	0.01023	0.00957	0.00531	0.00317	0.00375	0.00377	0.00435	0.00377	0.00392	0.00448	0.00408	0.00402	0.00622	0.00509
302.151	0.00612	0.00236	0.0011	0.00133	0.00154	0.000572916	0.00108	0.000710435	0.00111	0.000990965	0.000509863	0.000735583	0.00112	0.000938776	0.00264	0.00348	0.00281	0.00294	0.00283	0.00343		302.151	0.0115	0.00901	0.00862	0.00825	0.00754	0.00897	0.01098	0.00904	0.00563	0.00321	0.00363	0.00369	0.00416	0.00395	0.00429	0.00466	0.0041	0.00459	0.00631	0.00505
303.183	0.00621	0.00213	0.00188	0.00123	0.00149	0.000605654	0.00114	0.00123	0.0014	0.00105	0.000404374	0.000872436	0.00077935	0.000950086	0.00273	0.00322	0.00286	0.0031	0.00288	0.00327		303.183	0.01169	0.00954	0.00851	0.00873	0.00799	0.00959	0.00973	0.00848	0.00539	0.00328	0.0039	0.00375	0.00435	0.00385	0.00415	0.00494	0.00414	0.00526	0.00685	0.0051
304.214	0.00622	0.00223	0.00184	0.00154	0.00118	0.00108	0.000748798	0.00144	0.00171	0.00132	0.000773586	0.000684264	0.000940595	0.00106	0.00342	0.0034	0.00293	0.00302	0.00277	0.00289		304.214	0.01158	0.00872	0.00892	0.00896	0.00791	0.00882	0.01039	0.00766	0.00532	0.00373	0.00376	0.00374	0.00396	0.00376	0.00396	0.00419	0.00387	0.00459	0.00622	0.00479
305.245	0.00625	0.00275	0.00219	0.0013	0.00136	0.00106	0.00191	0.00199	0.00173	0.00126	0.00123	0.00125	0.00152	0.00104	0.00483	0.0033	0.00346	0.00341	0.00364	0.0034		305.245	0.01151	0.00992	0.00958	0.00945	0.00861	0.00964	0.01087	0.00934	0.00594	0.00294	0.00355	0.0035	0.00382	0.00373	0.00396	0.00451	0.00396	0.00461	0.0065	0.00476
306.275	0.00624	0.00218	0.00238	0.0016	0.0019	0.00133	0.00177	0.00176	0.00138	0.00132	0.000808748	0.00151	0.00141	0.00138	0.00224	0.00335	0.0026	0.00331	0.00331	0.0029		306.275	0.01204	0.00913	0.00936	0.00884	0.00803	0.01024	0.01086	0.00892	0.00539	0.00347	0.00387	0.00374	0.00394	0.00345	0.00377	0.00413	0.00387	0.00472	0.00602	0.00452
307.306	0.00613	0.00241	0.0019	0.00162	0.0012	0.00111	0.00126	0.00176	0.00173	0.0013	0.00109	0.000581624	0.00105	0.000984018	0.00239	0.00304	0.00307	0.00316	0.0029	0.00295		307.306	0.01168	0.00945	0.00967	0.00933	0.00807	0.00931	0.01104	0.00907	0.00514	0.00261	0.00368	0.00349	0.00383	0.00365	0.00401	0.00448	0.0039	0.00423	0.0067	0.00477
308.336	0.00627	0.00183	0.00177	0.000928025	0.000808081	0.00016369	0.000610862	0.000752225	0.00122	0.000524628	0.000263722	0.000838223	0.000806224	0.000712565	0.0021	0.00277	0.00295	0.0019	0.003	0.00282		308.336	0.01194	0.00914	0.00933	0.0092	0.00803	0.00943	0.01014	0.00719	0.0053	0.00404	0.00392	0.00346	0.00379	0.00373	0.00371	0.0039	0.00381	0.00478	0.00609	0.00446
309.366	0.00636	0.00253	0.0019	0.00164	0.00173	0.000982141	0.00114	0.00121	0.00167	0.00148	0.000562607	0.000718477	0.000980906	0.00104	0.00181	0.00319	0.00248	0.00314	0.0027	0.00246		309.366	0.01225	0.00966	0.00953	0.00949	0.00795	0.00957	0.0114	0.00913	0.00522	0.00299	0.00367	0.00355	0.00366	0.00341	0.00366	0.00426	0.00339	0.00407	0.00585	0.00421
310.396	0.00615	0.002	0.00153	0.000928025	0.00156	0.00134	0.00132	0.000438798	0.00122	0.000835519	0.000756004	0.000684264	0.000927158	0.000836981	0.00273	0.00286	0.00246	0.00269	0.00296	0.00265		310.396	0.01209	0.00976	0.00945	0.0089	0.00796	0.00932	0.01116	0.00792	0.00533	0.00348	0.00354	0.0036	0.00354	0.00348	0.00351	0.00389	0.00348	0.00457	0.00546	0.00421
311.426	0.00621	0.00236	0.0023	0.00148	0.00186	0.00113	0.00116	0.00165	0.00204	0.00144	0.000896656	0.00151	0.00142	0.00119	0.00371	0.00348	0.00307	0.00355	0.00311	0.00306		311.426	0.01257	0.01021	0.00991	0.00962	0.00852	0.00972	0.01075	0.00945	0.00495	0.0032	0.00355	0.00317	0.00347	0.00324	0.00362	0.00417	0.00329	0.00403	0.0061	0.00404
312.455	0.0061	0.00269	0.00232	0.00188	0.00192	0.00128	0.00167	0.00119	0.0018	0.00161	0.00102	0.00166	0.00134	0.000995329	0.00425	0.0028	0.00351	0.00339	0.00325	0.00294		312.455	0.01275	0.01034	0.01031	0.00963	0.00851	0.00991	0.01092	0.00901	0.00531	0.00282	0.00353	0.0031	0.00341	0.00342	0.00339	0.00423	0.00333	0.00434	0.00563	0.00421
313.484	0.00586	0.00195	0.00179	0.00162	0.00156	0.00103	0.00144	0.00104	0.00135	0.000544059	0.00104	0.000513198	0.000967469	0.000791739	0.00185	0.0028	0.00276	0.00265	0.00274	0.00252		313.484	0.01249	0.01008	0.00974	0.00871	0.00807	0.00945	0.01026	0.00995	0.00519	0.00375	0.00343	0.00325	0.00359	0.00329	0.00359	0.00374	0.00337	0.00423	0.00609	0.005
314.513	0.00612	0.00163	0.00143	0.000835222	0.00114	0.000949404	0.00094585	0.000501484	0.000799662	0.000835519	0.000685678	0.000718477	0.000631542	0.000475043	0.00176	0.00242	0.00246	0.00218	0.00242	0.00227		314.513	0.01247	0.0093	0.00975	0.00917	0.00775	0.00893	0.01029	0.00786	0.00552	0.00324	0.00327	0.00307	0.00358	0.00327	0.00338	0.00374	0.00317	0.00377	0.00573	0.0038
315.542	0.00626	0.00193	0.00187	0.00138	0.00154	0.000605654	0.00128	0.00104	0.00093294	0.000990965	0.000298885	0.000290812	0.000725602	0.000701254	0.00146	0.00212	0.0022	0.00216	0.00174	0.00245		315.542	0.01257	0.00985	0.00961	0.00937	0.00784	0.00926	0.01048	0.00851	0.00556	0.00291	0.00332	0.00317	0.00326	0.00316	0.00341	0.00389	0.00331	0.00457	0.00569	0.00458
316.571	0.00617	0.00234	0.00216	0.00141	0.0016	0.000982141	0.0016	0.00113	0.00189	0.00113	0.00070326	0.000684264	0.00133	0.000984018	0.00239	0.00296	0.00215	0.00259	0.00281	0.00288		316.571	0.01272	0.01021	0.0096	0.00905	0.00833	0.00937	0.01049	0.00951	0.00507	0.00271	0.00348	0.00313	0.00345	0.00301	0.00321	0.00346	0.00328	0.00413	0.00547	0.00425
317.6	0.00617	0.0025	0.00179	0.00137	0.00179	0.000900296	0.00124	0.00064775	0.00109	0.000952103	0.000421956	0.00101	0.00105	0.000882223	0.00356	0.00275	0.00234	0.00235	0.00227	0.00248		317.6	0.01215	0.00934	0.00906	0.00912	0.0081	0.00975	0.01104	0.00978	0.00528	0.0032	0.00307	0.0031	0.00345	0.00329	0.0034	0.00404	0.00315	0.00455	0.00566	0.00447
318.628	0.00635	0.0014	0.00156	0.00101	0.00105	0.000458333	0.000512336	0.000438798	0.00135	0.000252599	1.75812e-05	0	0.000524046	0.000260143	0	0.00186	0.0014	0.00192	0.00187	0.00226		318.628	0.01167	0.00907	0.00909	0.0089	0.00792	0.00916	0.00985	0.00716	0.00502	0.00286	0.00317	0.0028	0.00321	0.00306	0.00338	0.00346	0.00298	0.00338	0.00551	0.00404
319.656	0.00597	0.00292	0.00221	0.00119	0.00139	0.000900296	0.000847324	0.00119	0.000888514	0.00117	0.000650515	0.000667157	0.00077935	0.000938776	0.00244	0.00255	0.00232	0.00235	0.00233	0.00245		319.656	0.01199	0.00954	0.0092	0.00904	0.00829	0.00985	0.01031	0.00851	0.0052	0.00231	0.00308	0.00291	0.00334	0.00321	0.00345	0.00384	0.00301	0.00405	0.00553	0.00439
320.684	0.0061	0.00214	0.0013	0.00159	0.00113	0.000965773	0.001	0.00117	0.00124	0.000971534	0.000193396	0.000547411	0.000497171	0.00061077	0.00215	0.00192	0.00194	0.00202	0.00198	0.00208		320.684	0.01211	0.00974	0.00862	0.00867	0.00801	0.00853	0.01054	0.0078	0.00491	0.00326	0.00318	0.003	0.00299	0.00293	0.00304	0.00319	0.00286	0.00283	0.0054	0.00321
321.712	0.00617	0.00213	0.00171	0.00142	0.00115	0.000589285	0.00112	0.000376113	0.00109	0.00113	0.000738422	0.000872436	0.000833098	0.000836981	0.000927192	0.00182	0.00211	0.00229	0.00257	0.00208		321.712	0.01208	0.00925	0.00892	0.00864	0.00834	0.00847	0.01011	0.00889	0.0048	0.00229	0.00294	0.00277	0.00289	0.00304	0.00296	0.00325	0.00285	0.00317	0.00497	0.00369
322.739	0.00618	0.0023	0.002	0.00171	0.00146	0.000523809	0.000886734	0.000877596	0.00118	0.000699505	0.000545026	0.000667157	0.000658416	0.000701254	0.00303	0.00238	0.00176	0.00196	0.00235	0.00232		322.739	0.01195	0.00896	0.00876	0.00872	0.00757	0.00834	0.00999	0.00845	0.00518	0.0028	0.00282	0.00265	0.00303	0.00295	0.00312	0.0034	0.00272	0.00382	0.00529	0.00396
323.766	0.00596	0.00271	0.00184	0.00152	0.00173	0.00108	0.00138	0.00209	0.00153	0.00113	0.00107	0.00101	0.00103	0.000746497	0.00181	0.00206	0.00293	0.00269	0.00227	0.00227		323.766	0.01185	0.00885	0.00852	0.00877	0.00822	0.00907	0.01054	0.00978	0.00508	0.00253	0.00283	0.00263	0.00298	0.00294	0.00292	0.00345	0.00273	0.00367	0.00536	0.0039
324.794	0.00609	0.00225	0.00197	0.00172	0.0016	0.00119	0.00167	0.00136	0.0012	0.00154	0.0009494	0.000821116	0.00114	0.00101	0.00307	0.00214	0.00234	0.00206	0.00287	0.0024		324.794	0.01154	0.00873	0.00868	0.0082	0.00799	0.00846	0.01001	0.00813	0.0041	0.00245	0.00275	0.00234	0.0029	0.00279	0.00304	0.00388	0.0026	0.00373	0.00503	0.00431
325.82	0.00615	0.00239	0.00139	0.00114	0.00146	0.000572916	0.00122	0.00109	0.00102	0.00107	0.00102	0.000769797	0.00103	0.00062208	0.00176	0.00173	0.00133	0.00174	0.00181	0.00183		325.82	0.01106	0.00902	0.00836	0.00799	0.00761	0.00847	0.00966	0.00816	0.00456	0.00252	0.00243	0.00238	0.00253	0.0028	0.00289	0.00336	0.0026	0.00314	0.00517	0.00359
326.847	0.00571	0.00216	0.00253	0.00163	0.00173	0.000900296	0.00114	0.00132	0.0018	0.000835519	0.000914237	0.00104	0.000752476	0.000769118	0.002	0.00216	0.00276	0.00192	0.00242	0.00194		326.847	0.01144	0.00846	0.00885	0.00783	0.00754	0.00872	0.01061	0.00895	0.00399	0.00195	0.00255	0.00229	0.00291	0.00271	0.00264	0.00373	0.0027	0.00396	0.00547	0.00388
327.874	0.00566	0.00239	0.00217	0.0011	0.00147	0.000589285	0.00128	0.000543274	0.000999578	0.00113	0.000298885	0.00103	0.000618105	0.000588149	0.00332	0.00231	0.00129	0.00212	0.002	0.00175		327.874	0.01125	0.00847	0.00866	0.00812	0.0071	0.0082	0.00975	0.00813	0.00432	0.00223	0.00251	0.00227	0.00264	0.00255	0.00276	0.00317	0.0024	0.00398	0.00487	0.00349
328.9	0.00596	0.00138	0.0013	0.00146	0.00108	0.000785713	0.000965556	0.000313427	0.00077745	0.00085495	0.000457118	0.000478984	0.000564357	0.00040718	0.00102	0.00175	0.00145	0.00184	0.00165	0.00172		328.9	0.01115	0.00792	0.00807	0.0072	0.00732	0.00819	0.00947	0.0078	0.00458	0.00231	0.00226	0.00223	0.00247	0.00262	0.00262	0.00312	0.00239	0.00321	0.00472	0.00341
329.926	0.00565	0.00236	0.00213	0.00133	0.00149	0.000933034	0.0011	0.00132	0.00077745	0.000466336	0.00109	0.000957969	0.000792787	0.000441112	0.00342	0.00212	0.00236	0.00198	0.00272	0.00225		329.926	0.01113	0.00862	0.00846	0.00761	0.00696	0.00822	0.00982	0.00836	0.00409	0.00201	0.00241	0.00229	0.00246	0.00254	0.00253	0.00327	0.00252	0.00283	0.00497	0.00342
330.952	0.00595	0.00174	0.00182	0.0011	0.00113	0.000409226	0.000847324	0.00073133	0.000844088	0.000641212	0.000492282	0.00070137	0.000349364	0.000599459	0.00102	0.00156	0.00136	0.00188	0.00187	0.00183		330.952	0.01117	0.00784	0.00794	0.00695	0.00651	0.00833	0.00899	0.00704	0.00395	0.00182	0.00233	0.00229	0.00237	0.00231	0.00245	0.00282	0.00227	0.00302	0.00473	0.00344
331.978	0.00587	0.00268	0.00192	0.00138	0.00141	0.00111	0.00154	0.00142	0.00147	0.00144	0.001	0.00103	0.000658416	0.000882223	0.00195	0.00197	0.00222	0.002	0.0022	0.00205		331.978	0.01124	0.00832	0.00802	0.00762	0.00753	0.00786	0.01007	0.0096	0.00425	0.0021	0.00234	0.00219	0.0024	0.0023	0.00251	0.00316	0.00237	0.00294	0.00463	0.00369
333.003	0.00579	0.00218	0.00158	0.0013	0.000880231	0.000802082	0.00106	0.000856701	0.000710811	0.000738366	0.000791167	0.000496091	0.000752476	0.000486354	0.00166	0.00182	0.00215	0.00163	0.00209	0.00175		333.003	0.01111	0.00812	0.00829	0.00734	0.0067	0.00827	0.00985	0.00875	0.00387	0.00187	0.00199	0.00201	0.00238	0.00233	0.00232	0.00309	0.00255	0.0035	0.00461	0.00353
334.029	0.00592	0.00206	0.00164	0.00129	0.000981241	0.000949404	0.000413809	0.000961177	0.00124	0.00111	0.000439537	0.000615837	0.000671853	0.000893534	0.0021	0.00179	0.00131	0.00157	0.00176	0.00192		334.029	0.01099	0.00772	0.00791	0.0073	0.00653	0.00796	0.00928	0.00724	0.00391	0.00184	0.00212	0.00195	0.00227	0.00223	0.00255	0.00287	0.00224	0.00229	0.00438	0.00338
335.054	0.00594	0.0022	0.00211	0.00168	0.0015	0.000965773	0.00183	0.00153	0.002	0.00122	0.00111	0.00106	0.00114	0.000961397	0.0041	0.00223	0.0022	0.00237	0.00235	0.00216		335.054	0.01106	0.00859	0.00903	0.00753	0.00756	0.00842	0.01017	0.00845	0.00428	0.00201	0.0023	0.00221	0.00244	0.00241	0.00265	0.00326	0.00228	0.00373	0.00552	0.00376
336.079	0.00623	0.00214	0.0015	0.00101	0.0011	0.000752975	0.00106	0.00060596	0.00104	0.00103	0.000931819	0.000735583	0.00106	0.000452422	0.00205	0.0023	0.00213	0.00184	0.00179	0.00192		336.079	0.01138	0.00775	0.00783	0.00764	0.00674	0.00794	0.01033	0.00751	0.00415	0.00234	0.00219	0.00215	0.00226	0.00216	0.00236	0.00278	0.00231	0.00268	0.00467	0.00366
337.104	0.00602	0.00223	0.00155	0.00090151	0.000663781	0.000982141	0.000788208	0.000835806	0.00133	0.000116584	0.000650515	0.000444771	0.000497171	0.00061077	0.00161	0.0019	0.00194	0.00208	0.00185	0.00188		337.104	0.01104	0.00797	0.00871	0.00715	0.00696	0.00886	0.00973	0.00798	0.00383	0.00248	0.00242	0.0022	0.00235	0.00242	0.00249	0.00302	0.00232	0.00317	0.00447	0.00363
338.128	0.00591	0.0026	0.00211	0.00148	0.0014	0.00136	0.00146	0.00188	0.00182	0.0013	0.000896656	0.00156	0.00101	0.000712565	0.00346	0.00253	0.00257	0.00188	0.0027	0.00228		338.128	0.01135	0.00927	0.00854	0.00816	0.00726	0.00842	0.01025	0.0076	0.00443	0.0018	0.00225	0.00211	0.00254	0.00243	0.00248	0.0031	0.0024	0.00335	0.00496	0.00346
339.152	0.00594	0.00229	0.00172	0.00122	0.00149	0.00113	0.00106	0.000898492	0.00131	0.000971534	0.000545026	0.000667157	0.000658416	0.000667323	0.0021	0.00245	0.00199	0.00222	0.00216	0.00179		339.152	0.01136	0.0085	0.00803	0.00792	0.00691	0.00788	0.0101	0.00783	0.00449	0.00217	0.00236	0.0021	0.0024	0.0023	0.00264	0.00305	0.00246	0.00312	0.00503	0.00337
340.177	0.00579	0.00213	0.00195	0.00102	0.00121	0.000687499	0.00094585	0.000814911	0.000755237	0.000757796	0.000457118	0.000496091	0.000443423	0.000328006	0.00161	0.00219	0.00201	0.0018	0.00163	0.00177		340.177	0.01118	0.00763	0.00797	0.00768	0.00674	0.00834	0.0099	0.00828	0.00438	0.00228	0.00232	0.00218	0.00236	0.00212	0.00231	0.00306	0.00202	0.00264	0.00433	0.00315
341.201	0.0058	0.00223	0.00201	0.00127	0.0012	0.00144	0.00167	0.00161	0.00229	0.000990965	0.00102	0.00123	0.000927158	0.000576838	0.00312	0.00299	0.00246	0.00223	0.002	0.00222		341.201	0.01121	0.0089	0.0084	0.00778	0.00757	0.00882	0.01054	0.00981	0.00414	0.00207	0.00244	0.00209	0.00252	0.00231	0.00252	0.00275	0.00246	0.00335	0.0047	0.00357
342.224	0.00591	0.00175	0.00145	0.00113	0.000909091	0.000589285	0.00090644	0.000501484	0.000644172	0.000485767	0.000439537	0.000205279	0.000268741	0.000350627	0.000975991	0.0019	0.00169	0.00241	0.002	0.00166		342.224	0.01071	0.00777	0.00777	0.00741	0.00659	0.00795	0.0094	0.00775	0.00421	0.00204	0.00213	0.00199	0.00224	0.00215	0.00234	0.00251	0.00216	0.00277	0.00462	0.00315
343.248	0.00598	0.00273	0.00203	0.00142	0.00159	0.00115	0.00173	0.00136	0.0016	0.000971534	0.000896656	0.0012	0.00113	0.0012	0.00429	0.00275	0.0022	0.00257	0.0022	0.00205		343.248	0.01093	0.008	0.00825	0.00776	0.0067	0.00887	0.01029	0.00895	0.00437	0.0025	0.00242	0.00214	0.00244	0.00225	0.00237	0.00315	0.00223	0.00388	0.00536	0.00336
344.271	0.00599	0.00252	0.00227	0.00133	0.00141	0.000687499	0.000827619	0.000835806	0.00111	0.0012	0.000210978	0.000513198	0.000577794	0.000588149	0.00288	0.00239	0.00269	0.0021	0.00244	0.00202		344.271	0.01086	0.00778	0.00825	0.00791	0.00667	0.00844	0.00987	0.00901	0.00386	0.00188	0.00206	0.00189	0.00211	0.00202	0.00223	0.00229	0.00194	0.00249	0.00438	0.00285
345.294	0.00586	0.00262	0.00188	0.000928025	0.00123	0.000720237	0.00102	0.000919387	0.0014	0.000738366	0.000685678	0.00080401	0.000765913	0.000712565	0.0021	0.00162	0.00243	0.00171	0.00237	0.00205		345.294	0.01046	0.00716	0.00814	0.00757	0.00675	0.008	0.00998	0.00816	0.00401	0.00152	0.00191	0.00177	0.00225	0.00216	0.00222	0.00359	0.00216	0.00266	0.00492	0.0038
346.317	0.00586	0.00174	0.00137	0.00111	0.00149	0.000245535	0.000650272	0	0.000821875	0.000660643	0.000650515	0.000393451	0.000510608	0.000441112	0.00127	0.00176	0.00215	0.00212	0.00129	0.00127		346.317	0.01021	0.00768	0.00797	0.007	0.00658	0.00755	0.00938	0.00724	0.00381	0.00152	0.0018	0.00157	0.00203	0.00182	0.002	0.00275	0.0021	0.003	0.00456	0.00302
347.34	0.00598	0.00243	0.00188	0.00152	0.00156	0.00134	0.00146	0.00144	0.00149	0.00105	0.000966982	0.00116	0.000577794	0.000701254	0.00346	0.00193	0.00218	0.00198	0.00257	0.00194		347.34	0.01041	0.00803	0.00851	0.0078	0.0068	0.00835	0.01031	0.00916	0.00394	0.00144	0.0017	0.00173	0.00196	0.00184	0.00207	0.00204	0.0018	0.00231	0.00446	0.00313
348.363	0.00555	0.0022	0.00222	0.00134	0.00152	0.00121	0.00167	0.00117	0.00158	0.00115	0.000668096	0.000923756	0.00106	0.000667323	0.00264	0.00181	0.00229	0.00192	0.00176	0.0018		348.363	0.01078	0.00801	0.00824	0.00771	0.007	0.00788	0.00934	0.00825	0.00382	0.00193	0.00178	0.00151	0.00183	0.0018	0.0018	0.00297	0.00194	0.00314	0.00412	0.00355
349.385	0.00588	0.00282	0.00201	0.00152	0.0018	0.00142	0.00152	0.00186	0.00191	0.00196	0.00118	0.00205	0.00125	0.000791739	0.00346	0.00236	0.0025	0.002	0.00216	0.00185		349.385	0.01087	0.00836	0.00844	0.00768	0.00739	0.00783	0.00949	0.0091	0.00366	0.00139	0.00178	0.0014	0.00179	0.00182	0.00186	0.00251	0.00172	0.00306	0.00409	0.00334
350.407	0.00613	0.00259	0.00208	0.00142	0.0012	0.000752975	0.0011	0.001	0.00144	0.00115	0.000615352	0.000598731	0.000591231	0.000803049	0.00127	0.00112	0.00164	0.00182	0.00176	0.0016		350.407	0.01035	0.00752	0.00761	0.00747	0.00641	0.0079	0.00991	0.0081	0.00364	0.00154	0.00177	0.00148	0.00167	0.00163	0.0018	0.00203	0.0018	0.00241	0.00374	0.00319
351.429	0.00604	0.00181	0.00155	0.00135	0.00179	0.00123	0.00154	0.000856701	0.00118	0.000990965	0.000720841	0.000889543	0.000806224	0.000475043	0.00298	0.00135	0.00164	0.00192	0.00172	0.00113		351.429	0.01055	0.00806	0.00792	0.00719	0.00715	0.00798	0.00999	0.00869	0.00343	0.0012	0.00151	0.00129	0.00163	0.00157	0.00173	0.00227	0.00168	0.00222	0.0045	0.00205
352.451	0.00602	0.00296	0.00248	0.00146	0.00152	0.00157	0.000827619	0.00203	0.00184	0.00101	0.00109	0.00109	0.000806224	0.00101	0.00171	0.00156	0.00187	0.00188	0.00174	0.00163		352.451	0.01053	0.00792	0.00789	0.00724	0.00693	0.00775	0.00923	0.00883	0.0031	0.0013	0.00168	0.00137	0.00171	0.00163	0.00183	0.00247	0.00163	0.00251	0.00414	0.00338
353.473	0.00605	0.0025	0.00195	0.00151	0.00139	0.00111	0.00134	0.00109	0.00202	0.00113	0.000896656	0.000821116	0.000900283	0.00062208	0.00132	0.00101	0.00138	0.00155	0.00166	0.00141		353.473	0.01064	0.00794	0.00822	0.00718	0.0071	0.00816	0.00961	0.00833	0.00369	0.00139	0.00168	0.00138	0.00159	0.00148	0.00166	0.00214	0.00166	0.00203	0.00393	0.00308
354.494	0.00581	0.00218	0.00179	0.00121	0.00146	0.00105	0.00116	0.00192	0.00144	0.000524628	0.000738422	0.000838223	0.000792787	0.000497664	0.00117	0.0012	0.00152	0.00169	0.00113	0.00109		354.494	0.01051	0.00789	0.00821	0.00743	0.0071	0.00802	0.00896	0.00851	0.00311	0.0015	0.00176	0.00137	0.00174	0.00164	0.00163	0.00209	0.00149	0.00231	0.0039	0.00277
355.515	0.00596	0.00234	0.0018	0.00166	0.00136	0.000933034	0.00144	0.001	0.0018	0.00113	0.000545026	0.000581624	0.000725602	0.000599459	0.00293	0.00149	0.00152	0.000705716	0.00113	0.00122		355.515	0.01085	0.00763	0.00805	0.00694	0.00661	0.00746	0.00967	0.00883	0.00356	0.0018	0.0017	0.00142	0.00156	0.00143	0.00164	0.00212	0.00163	0.00195	0.00373	0.0025
356.536	0.00595	0.00246	0.00169	0.00179	0.00166	0.0011	0.0011	0.00125	0.00138	0.00117	0.000843911	0.000410558	0.000819661	0.000803049	0.00161	0.00131	0.00122	0.00171	0.000980102	0.00121		356.536	0.01102	0.00813	0.00794	0.00763	0.00753	0.00816	0.0094	0.00857	0.0035	0.000791252	0.00143	0.00116	0.0016	0.00138	0.00174	0.002	0.00147	0.00252	0.0038	0.00287
357.557	0.00567	0.00296	0.00226	0.00133	0.00172	0.00131	0.0016	0.00117	0.00133	0.0015	0.000914237	0.000906649	0.000873409	0.000305385	0.00122	0.00118	0.00211	0.00131	0.00153	0.00135		357.557	0.01078	0.00844	0.00848	0.00733	0.00692	0.00717	0.00955	0.00931	0.00378	0.00139	0.00132	0.00105	0.00144	0.0015	0.00157	0.00225	0.00138	0.00216	0.0039	0.00285
358.578	0.00582	0.00207	0.00209	0.00123	0.0018	0.00118	0.00132	0.00161	0.00184	0.00181	0.000580189	0.00118	0.000954032	0.000701254	0.00346	0.00132	0.00126	0.00153	0.00124	0.00118		358.578	0.01094	0.00841	0.0081	0.0072	0.00694	0.00848	0.00961	0.00819	0.00372	0.00119	0.00152	0.00125	0.00143	0.00142	0.00148	0.00193	0.00156	0.0018	0.00354	0.00264
359.598	0.00596	0.00252	0.00217	0.00175	0.00136	0.00111	0.00166	0.00115	0.00129	0.00155	0.00121	0.000923756	0.00102	0.000780428	0.00195	0.00148	0.00143	0.000999765	0.00196	0.00133		359.598	0.01104	0.00827	0.0083	0.00726	0.00685	0.00834	0.0096	0.00878	0.00376	0.00117	0.00135	0.00118	0.00153	0.00146	0.0017	0.00208	0.00139	0.00239	0.00359	0.00258
360.618	0.0056	0.00222	0.00188	0.00138	0.00186	0.00106	0.00104	0.00155	0.00164	0.00113	0.000773586	0.000786903	0.000591231	0.000384559	0.00171	0.00104	0.00166	0.00127	0.00129	0.00111		360.618	0.01081	0.00789	0.00765	0.00755	0.00635	0.00795	0.00988	0.00786	0.00353	0.00119	0.0014	0.0011	0.00138	0.00144	0.00142	0.00183	0.0012	0.00164	0.00356	0.0024
361.638	0.00591	0.00241	0.00201	0.00125	0.00115	0.00111	0.0013	0.00102	0.00155	0.000952103	0.000298885	0.00070137	0.000725602	0.000373248	0.00161	0.000928096	0.000959693	0.0012	0.00059176	0.00116		361.638	0.01084	0.008	0.00799	0.00746	0.00706	0.00782	0.00966	0.00869	0.00357	0.00127	0.00149	0.00125	0.00148	0.00139	0.00152	0.00194	0.00137	0.00224	0.00333	0.00233
362.658	0.00612	0.00245	0.00192	0.00125	0.00136	0.000867558	0.00166	0.00107	0.00135	0.00113	0.000597771	0.00104	0.00055092	0.000508975	0.00185	0.00135	0.000889471	0.00167	0.00141	0.00097864		362.658	0.01103	0.0083	0.00783	0.00712	0.00684	0.00821	0.01005	0.00819	0.004	0.00158	0.00152	0.00126	0.00142	0.00134	0.00137	0.00157	0.00131	0.00157	0.00344	0.0026
363.678	0.00592	0.00202	0.00142	0.00111	0.00139	0.000605654	0.000551746	0.000752225	0.00124	0.000349752	0.000580189	0.000581624	0.00032249	0.000497664	0.000780793	0.000833714	0.0011	0.000117619	0.000832162	0.000888765		363.678	0.01094	0.008	0.0077	0.00697	0.00635	0.00834	0.00958	0.00724	0.00378	0.00161	0.00137	0.0012	0.00152	0.00139	0.0016	0.0022	0.00154	0.00247	0.00392	0.00271
364.697	0.00564	0.00269	0.00248	0.00171	0.00201	0.00147	0.00181	0.0014	0.00184	0.00103	0.00111	0.00104	0.000725602	0.000757807	0.00142	0.00129	0.0014	0.00141	0.00181	0.00123		364.697	0.01103	0.00829	0.00783	0.0069	0.00688	0.00801	0.01013	0.00889	0.00385	0.000664652	0.00144	0.00132	0.00137	0.00128	0.00132	0.00145	0.00118	0.00203	0.0034	0.00203
365.717	0.00614	0.00248	0.00166	0.00131	0.00131	0.000736606	0.00152	0.000794016	0.000710811	0.00126	0.001	0.000735583	0.000416549	0.0002149	0.00132	0.000613488	0.000749029	0.000901749	0.000721207	0.000898751		365.717	0.01161	0.00797	0.00851	0.00779	0.00771	0.00818	0.00972	0.00792	0.00407	0.00165	0.00153	0.00133	0.00152	0.00134	0.00144	0.0017	0.0011	0.00193	0.0036	0.00222
366.736	0.00562	0.00243	0.002	0.0015	0.00133	0.000933034	0.00148	0.00107	0.00093294	0.000913242	0.000562607	0.000513198	0.00055092	0.000271453	0.000975991	0.000975288	0.00081925	0.00116	0.00144	0.00066907		366.736	0.01128	0.00879	0.00767	0.00765	0.00714	0.00782	0.00973	0.00854	0.00343	0.00142	0.00132	0.00124	0.00168	0.00151	0.00177	0.00254	0.00156	0.0022	0.00386	0.00304
367.754	0.00615	0.00225	0.00185	0.00127	0.00137	0.00144	0.00114	0.00104	0.00164	0.00105	0.000316467	0.00116	0.00091372	0.00082567	0.000536795	0.000660679	0.000772436	0.000823335	0.0012	0.000868792		367.754	0.01187	0.00833	0.00816	0.00766	0.00713	0.00813	0.01029	0.00848	0.00387	0.00125	0.00151	0.00132	0.00144	0.00146	0.00132	0.00191	0.00124	0.00218	0.00355	0.00243
368.773	0.00596	0.00245	0.00188	0.000941282	0.00159	0.00101	0.000551746	0.000898492	0.00113	0.000718935	0.000421956	0.000307919	0	0.000339317	0.000780793	0.00070787	0.000257479	0.000725319	0.00036985	0.000679056		368.773	0.01167	0.00839	0.0078	0.00665	0.00687	0.00832	0.00984	0.00722	0.00369	0.00149	0.00157	0.0012	0.00157	0.0014	0.00155	0.00201	0.00138	0.00281	0.00354	0.00236
369.792	0.00597	0.00253	0.00206	0.00146	0.00157	0.0011	0.00171	0.00115	0.00116	0.00085495	0.000545026	0.000667157	0.000712164	0.000305385	0.00151	0.000865174	0.00122	0.00167	0.000758192	0.000998612		369.792	0.01107	0.00763	0.00819	0.00761	0.0064	0.0077	0.01013	0.00816	0.0038	0.00128	0.00143	0.000993387	0.00163	0.00146	0.00153	0.00196	0.00127	0.00233	0.0034	0.00264
370.81	0.00573	0.00276	0.00264	0.00167	0.00196	0.00174	0.00197	0.00182	0.0022	0.00185	0.00121	0.00168	0.000604668	0.000723875	0.00337	0.00134	0.00178	0.00112	0.0015	0.00114		370.81	0.01142	0.0085	0.00851	0.00752	0.00734	0.00861	0.01119	0.00892	0.00372	0.00112	0.00165	0.00139	0.00128	0.00124	0.0013	0.00161	0.00111	0.00176	0.00318	0.00228
371.828	0.00624	0.00271	0.00232	0.0016	0.00165	0.0011	0.00146	0.00161	0.00207	0.00169	0.00128	0.00070137	0.00109	0.000644701	0.00151	0.00105	0.00136	0.00106	0.00131	0.000828848		371.828	0.01127	0.00864	0.00797	0.00715	0.00655	0.0082	0.00952	0.00845	0.00378	0.0018	0.00174	0.0012	0.00132	0.00125	0.00128	0.00135	0.00111	0.00193	0.00378	0.00186
372.846	0.00584	0.00282	0.0023	0.00143	0.0019	0.00128	0.00118	0.00127	0.00135	0.00107	0.000615352	0.000598731	0.000497171	0.000667323	0.00151	0.00102	0.00143	0.00133	0.00105	0.000868792		372.846	0.01114	0.00795	0.00808	0.00717	0.00691	0.00765	0.00967	0.00816	0.00376	0.00122	0.00138	0.00111	0.00143	0.00122	0.00123	0.00186	0.00124	0.00218	0.00379	0.00197
373.863	0.00603	0.00342	0.00259	0.0019	0.00209	0.00133	0.00195	0.00194	0.00235	0.00144	0.00132	0.0012	0.00112	0.000927465	0.00254	0.000912366	0.00157	0.00153	0.00148	0.000948681		373.863	0.01169	0.00801	0.00802	0.00744	0.00717	0.00835	0.01078	0.00922	0.00365	0.00222	0.00161	0.00126	0.00134	0.0012	0.00135	0.00179	0.00118	0.00205	0.00372	0.00266
374.881	0.00627	0.00262	0.00143	0.00155	0.00139	0.00124	0.0016	0.000794016	0.00149	0.00136	0.000246141	0.00080401	0.000537483	0.000486354	0.00156	0.000943827	0.00119	0.000842939	0.000795177	0.00079889		374.881	0.0107	0.00806	0.00728	0.0072	0.00655	0.0079	0.00988	0.00851	0.00393	0.000981152	0.00133	0.000820981	0.00147	0.00145	0.00128	0.00161	0.00116	0.00212	0.00395	0.00274
375.898	0.00602	0.00213	0.00156	0.00114	0.00144	0.000736606	0.000729093	0.000522379	0	0.000233168	0	1.71067e-05	0.00032249	0.000113106	4.87997e-05	0	0.000795843	0.000352858	0.00051779	0.000499306		375.898	0.01107	0.00743	0.00728	0.00714	0.00593	0.00807	0.00958	0.0078	0.0036	0.00146	0.00144	0.000960548	0.00109	0.00111	0.00124	0.00128	0.00102	0.00128	0.00356	0.00201
376.915	0.00653	0.00307	0.00214	0.00158	0.00175	0.00101	0.00162	0.0014	0.002	0.000835519	0.000931819	0.000786903	0.000765913	0.000588149	0.00137	0.000896635	0.00115	0.000901749	0.00124	0.00114		376.915	0.01093	0.00806	0.00824	0.00709	0.00616	0.00825	0.00976	0.00916	0.00386	0.00218	0.00176	0.00121	0.00124	0.00107	0.00122	0.00178	0.000989214	0.00157	0.00303	0.00223
377.932	0.00602	0.00262	0.00248	0.00154	0.00153	0.000916665	0.00148	0.00113	0.000821875	0.00142	0.001	0.00109	0.000859972	0.000475043	0.00156	0.000865174	0.00126	0.000862542	0.00163	0.000589181		377.932	0.01052	0.00774	0.00832	0.00764	0.00641	0.00828	0.00982	0.00886	0.00409	0.0013	0.00121	0.000989282	0.00134	0.00125	0.00137	0.00155	0.00102	0.00176	0.00331	0.00269
378.949	0.00657	0.00245	0.00216	0.00122	0.00162	0.000785713	0.00193	0.00132	0.00127	0.000466336	0.000650515	0.000581624	0.000739039	0.000294074	0.00185	0.000503374	0.000608586	0.00054889	0.000721207	0.000569209		378.949	0.01065	0.00807	0.00754	0.00758	0.00687	0.00803	0.00975	0.00872	0.00367	0.00141	0.00137	0.00111	0.00119	0.000978283	0.00114	0.00185	0.0011	0.00134	0.00344	0.00216
379.965	0.00649	0.0026	0.0018	0.00095454	0.00139	0.00111	0.00158	0.000188057	0.00122	0.000777227	0.000421956	0.000273706	0.000698727	0.000565528	0.000439197	0.000393261	0.000257479	0.000450874	0.00081367	0.000389459		379.965	0.01041	0.00722	0.00747	0.00719	0.00717	0.0079	0.00994	0.0076	0.00368	0.00172	0.00141	0.0011	0.00131	0.00131	0.00126	0.0019	0.00126	0.00268	0.00376	0.00268
380.982	0.0065	0.00284	0.00224	0.00176	0.00188	0.00113	0.00124	0.00109	0.0016	0.0013	0.000738422	0.000838223	0.000927158	0.000678633	0.00156	0.0007236	0.00115	0.00129	0.00096161	0.000639112		380.982	0.011	0.00761	0.0086	0.00743	0.00681	0.00879	0.01025	0.00769	0.00412	0.00172	0.00147	0.00103	0.00133	0.000978283	0.00125	0.00184	0.00114	0.00193	0.00364	0.00253
381.998	0.00683	0.00315	0.00246	0.00147	0.00185	0.00131	0.00166	0.00111	0.00111	0.00136	0.001	0.00106	0.000524046	0.000780428	0.00244	0.000786522	0.00119	0.000803733	0.00105	0.000998612		381.998	0.01055	0.00815	0.00841	0.00736	0.00667	0.00871	0.01043	0.00919	0.0036	0.0016	0.00134	0.00109	0.00106	0.00116	0.000954096	0.000969602	0.000904121	0.00149	0.00351	0.00197
383.014	0.00672	0.00239	0.00171	0.00106	0.00124	0.000572916	0.000591156	0.000480589	0.000533108	0.000505198	0.000140652	3.42133e-05	0.000120934	0	0.000146399	0.000267418	0.000117036	0.000313652	0.000573267	0.000339528		383.014	0.01041	0.00798	0.00792	0.00742	0.00631	0.00776	0.00969	0.00701	0.00351	0.00191	0.00151	0.00117	0.0011	0.00104	0.00104	0.00141	0.000920076	0.000822258	0.00334	0.00224
384.029	0.00647	0.00337	0.00258	0.00198	0.00196	0.00193	0.00262	0.00199	0.00191	0.00185	0.00128	0.00118	0.00126	0.00082567	0.00259	0.00104	0.00227	0.00108	0.00165	0.000878778		384.029	0.01106	0.00824	0.00874	0.00827	0.0071	0.00892	0.01048	0.00981	0.00376	0.00106	0.00124	0.000894869	0.0011	0.00109	0.00118	0.0016	0.000989214	0.00157	0.00333	0.00282
385.045	0.0063	0.00232	0.00145	0.00095454	0.00157	0.00067113	0.00114	0.000480589	0.000866301	0.000621782	8.79075e-05	0.000632944	0.000644979	0.0002149	0.000146399	0.000582027	0.000374514	0.000529287	0.00081367	0.000469348		385.045	0.01071	0.00787	0.00753	0.00725	0.00674	0.00825	0.00964	0.0076	0.00362	0.00109	0.00149	0.000993387	0.00104	0.000958399	0.00105	0.00145	0.000781799	0.00143	0.0036	0.00167
386.06	0.00653	0.0026	0.00263	0.00183	0.00167	0.00118	0.00193	0.00142	0.00187	0.000874381	0.000316467	0.000872436	0.00032249	0.000757807	0.00127	0.000519105	0.00185	0.000980162	0.00109	0.000988626		386.06	0.01078	0.00775	0.00737	0.00755	0.00658	0.0084	0.00985	0.00763	0.00371	0.00133	0.00109	0.000874345	0.00132	0.00113	0.00129	0.00203	0.00106	0.00216	0.00365	0.00289
387.075	0.0066	0.00303	0.00263	0.0017	0.00216	0.0016	0.00158	0.00203	0.00195	0.00146	0.00158	0.00080401	0.00102	0.000723875	0.00259	0.00116	0.00138	0.00108	0.00148	0.000828848		387.075	0.01098	0.00801	0.00854	0.00813	0.00662	0.00877	0.00996	0.00969	0.00331	0.00188	0.00157	0.00114	0.00115	0.000970329	0.00103	0.00122	0.00106	0.00166	0.00355	0.00232
388.09	0.00639	0.00282	0.00206	0.00146	0.00175	0.00149	0.00197	0.00107	0.00151	0.00154	0.00105	0.0012	0.000900283	0.000701254	0.00249	0.000833714	0.00129	0.000686113	0.00105	0.000808876		388.09	0.01128	0.00823	0.00827	0.00752	0.00734	0.00862	0.01025	0.00833	0.0033	0.00177	0.00145	0.001	0.00127	0.000986236	0.00121	0.00161	0.00101	0.00155	0.00338	0.00247
389.105	0.00635	0.00257	0.00243	0.00147	0.00162	0.000752975	0.00122	0.00176	0.00164	0.0012	0.000562607	0.00103	0.00068529	0.000508975	0.00137	0.000660679	0.000889471	0.00108	0.000702715	0.000659084		389.105	0.01076	0.00795	0.00767	0.00774	0.00666	0.00904	0.00999	0.00828	0.00341	0.00177	0.00151	0.00117	0.00107	0.00121	0.00111	0.00149	0.000946668	0.00231	0.00374	0.00218
390.12	0.00655	0.00257	0.00195	0.00191	0.00173	0.00141	0.00142	0.001	0.00129	0.000602351	0.00113	0.000615837	0.000792787	0.000361938	0.00229	0.000487644	0.00105	0.000705716	0.000388342	0.000579195		390.12	0.01068	0.00787	0.00848	0.00764	0.00668	0.0082	0.01042	0.00795	0.00393	0.00171	0.00135	0.000968758	0.00122	0.00107	0.00114	0.00154	0.00118	0.00224	0.00353	0.0023
391.134	0.00631	0.00243	0.00211	0.0013	0.00149	0.00115	0.0012	0.00102	0.00138	0.00101	0.000316467	0.000376345	0.000591231	0.000294074	0.00107	0.000220226	0.000444736	0.000137222	0.00081367	0.000449375		391.134	0.011	0.00787	0.0078	0.0077	0.00666	0.00819	0.0101	0.00889	0.0039	0.00146	0.00116	0.000935918	0.00119	0.00111	0.00112	0.00196	0.00105	0.00193	0.00405	0.00248
392.148	0.00629	0.00243	0.00256	0.00167	0.00193	0.00126	0.00164	0.00203	0.00209	0.00167	0.00116	0.00080401	0.00106	0.00082567	0.00215	0.00101	0.00122	0.00161	0.00157	0.000988626		392.148	0.01088	0.00855	0.00844	0.00763	0.00661	0.00859	0.01058	0.00889	0.00353	0.00123	0.00124	0.000935918	0.00104	0.000954422	0.000887769	0.0015	0.000888166	0.00124	0.00313	0.00169
393.162	0.00635	0.00282	0.00227	0.00183	0.00176	0.00113	0.00118	0.000835806	0.00173	0.00103	0.000773586	0.000940862	0.000604668	0.000294074	0.00122	0.000629218	0.000772436	0.00102	0.00059176	0.000519278		393.162	0.01135	0.00794	0.00849	0.00727	0.00709	0.00834	0.00984	0.00822	0.00348	0.00131	0.00142	0.000989282	0.00121	0.00117	0.00131	0.0018	0.00124	0.00243	0.00373	0.00243
394.176	0.00626	0.00241	0.00269	0.00154	0.00137	0.000785713	0.0013	0.00144	0.00164	0.00152	0.000861493	0.000667157	0.00101	0.000780428	0.002	0.00134	0.000889471	0.000960558	0.00115	0.000738973		394.176	0.0114	0.00842	0.0084	0.00753	0.00697	0.00848	0.00955	0.0086	0.00413	0.0021	0.00139	0.00105	0.00108	0.000970329	0.0009643	0.00123	0.00106	0.00159	0.00335	0.00241
395.19	0.0065	0.00268	0.00197	0.00141	0.00163	0.00067113	0.00112	0.00127	0.00129	0.00101	0.000527445	0.000889543	0.000618105	0.000656012	0.000536795	0.000802253	0.000842657	0.000490081	0.00102	0.000409431		395.19	0.01124	0.00858	0.00767	0.00745	0.00687	0.00813	0.01008	0.00851	0.0036	0.00144	0.00129	0.000981072	0.00133	0.00112	0.00119	0.00215	0.00118	0.00224	0.0035	0.00223
396.203	0.00665	0.00284	0.00259	0.00171	0.00218	0.0016	0.00217	0.00155	0.00182	0.00161	0.000843911	0.000615837	0.0011	0.00082567	0.0019	0.000739331	0.0011	0.00147	0.000832162	0.000728987		396.203	0.01165	0.00858	0.00818	0.00778	0.00766	0.00887	0.01005	0.00981	0.00372	0.00147	0.00157	0.00112	0.00111	0.00103	0.00116	0.00183	0.00122	0.00218	0.0037	0.00235
397.216	0.00695	0.00385	0.00309	0.0022	0.00229	0.0019	0.00219	0.00255	0.0028	0.00198	0.00148	0.00181	0.00128	0.00127	0.00371	0.00105	0.00154	0.00161	0.00168	0.00124		397.216	0.01158	0.00933	0.00852	0.00839	0.00758	0.00881	0.01081	0.00907	0.0039	0.00253	0.00151	0.00109	0.00113	0.00117	0.00118	0.00188	0.00123	0.00216	0.00356	0.00236
398.229	0.00714	0.00299	0.00296	0.00203	0.00247	0.00165	0.00201	0.00224	0.00233	0.00173	0.00193	0.00188	0.00132	0.00114	0.00371	0.00116	0.00211	0.00163	0.000906132	0.000918723		398.229	0.01199	0.00858	0.00838	0.00826	0.00814	0.00908	0.01122	0.00957	0.00385	0.00171	0.00144	0.00117	0.00127	0.0011	0.0013	0.0019	0.00116	0.00224	0.00334	0.00258
399.242	0.00644	0.0031	0.00242	0.0018	0.00182	0.00128	0.00211	0.00217	0.00187	0.00103	0.00127	0.00156	0.000940595	0.000927465	0.0021	0.000487644	0.00143	0.00066651	0.00137	0.000569209		399.242	0.01172	0.00847	0.00849	0.00741	0.00751	0.00842	0.01061	0.00895	0.0034	0.00206	0.0015	0.00114	0.00123	0.00104	0.00132	0.00156	0.000978578	0.0022	0.00348	0.0024
400.254	0.00651	0.00236	0.00203	0.00155	0.00219	0.00134	0.00166	0.00194	0.00102	0.00171	0.00105	0.000992182	0.00105	0.000701254	0.00137	0.000597757	0.000702214	0.00102	0.000943117	0.000689042		400.254	0.01162	0.00824	0.00754	0.00788	0.00692	0.00891	0.00993	0.00828	0.00348	0.00231	0.00173	0.00109	0.00123	0.00109	0.00119	0.0018	0.00111	0.00199	0.00318	0.00241
401.267	0.00654	0.0025	0.00203	0.0017	0.0017	0.0011	0.00136	0.00136	0.00198	0.00136	0.00153	0.00121	0.00068529	0.000950086	0.00112	0.000582027	0.00101	0.000725319	0.000776685	0.000429403		401.267	0.0116	0.00839	0.00802	0.00726	0.0071	0.00833	0.01023	0.00854	0.00367	0.00112	0.00113	0.00104	0.0012	0.00103	0.00122	0.00125	0.000941349	0.00174	0.00358	0.00233
402.279	0.00666	0.00457	0.00367	0.00276	0.00257	0.00249	0.00315	0.00293	0.00324	0.00247	0.00211	0.00204	0.00199	0.00146	0.0039	0.00137	0.00236	0.00188	0.00174	0.00137		402.279	0.01178	0.00902	0.00936	0.00805	0.0084	0.0092	0.01127	0.01081	0.00365	0.00123	0.00128	0.000890764	0.00117	0.00116	0.00127	0.0019	0.00117	0.00266	0.00319	0.0026
403.291	0.00652	0.00307	0.0023	0.00175	0.00163	0.000736606	0.00187	0.00165	0.00142	0.00101	0.000808748	0.00085533	0.000900283	0.000746497	0.00195	0.0003618	0.000795843	0.00054889	0.000462312	0.000699028		403.291	0.01174	0.00832	0.00754	0.00752	0.00691	0.00763	0.01013	0.00822	0.00376	0.00195	0.00138	0.00114	0.00109	0.000990213	0.00119	0.00152	0.000941349	0.00191	0.00302	0.00174
404.303	0.00629	0.00257	0.00235	0.00159	0.00221	0.00108	0.00209	0.00192	0.00122	0.00177	0.00102	0.000838223	0.000792787	0.000769118	0.00117	0.000849444	0.000749029	0.000764526	0.000684222	0.000788903		404.303	0.01185	0.00823	0.00849	0.00757	0.00782	0.00789	0.01039	0.00895	0.0036	0.000902027	0.00135	0.001	0.00126	0.00119	0.00106	0.00186	0.000989214	0.00164	0.00318	0.00215
405.315	0.00664	0.00386	0.00308	0.00233	0.00193	0.00152	0.00229	0.00224	0.00229	0.00179	0.00164	0.00125	0.0013	0.00119	0.00317	0.00116	0.00211	0.00112	0.00144	0.000709014		405.315	0.01174	0.00894	0.00908	0.00779	0.0078	0.00881	0.01137	0.00972	0.00384	0.00196	0.00137	0.00106	0.00124	0.00109	0.00131	0.00195	0.00104	0.00226	0.00343	0.00264
406.326	0.00685	0.00292	0.00245	0.00191	0.00208	0.00165	0.00146	0.00142	0.00171	0.00103	0.000879075	0.00065005	0.00091372	0.000599459	0.00195	0.000424722	0.00129	0.00173	0.000573267	0.000679056		406.326	0.01193	0.0082	0.00829	0.00759	0.00754	0.00827	0.01084	0.0086	0.00388	0.00166	0.00136	0.00126	0.0011	0.00101	0.00111	0.0014	0.000936031	0.00153	0.00333	0.00193
407.337	0.00663	0.0028	0.00292	0.00159	0.00189	0.00128	0.00142	0.00184	0.00131	0.00117	0.00111	0.000735583	0.000752476	0.000904844	0.00215	0.000833714	0.000514957	0.000842939	0.000647237	0.000928709		407.337	0.01224	0.00862	0.0087	0.00739	0.00692	0.00821	0.01029	0.00919	0.00334	0.00154	0.0015	0.00129	0.0012	0.00114	0.00121	0.00161	0.00105	0.0021	0.00356	0.0023
408.348	0.00672	0.00326	0.00279	0.00192	0.00188	0.00156	0.00175	0.0015	0.0014	0.00152	0.00116	0.0012	0.000483734	0.000701254	0.00181	0.000991018	0.000912878	0.000803733	0.00133	0.000509292		408.348	0.01182	0.00839	0.00811	0.00751	0.00718	0.00844	0.01118	0.00919	0.00368	0.00172	0.0014	0.0011	0.00142	0.00128	0.00135	0.00176	0.00118	0.00201	0.00369	0.00231
409.359	0.0068	0.0034	0.00245	0.00215	0.00218	0.00174	0.00262	0.00267	0.00211	0.00111	0.00141	0.00183	0.00122	0.000972708	0.00224	0.00151	0.00204	0.00155	0.000721207	0.000838834		409.359	0.01227	0.00959	0.0087	0.00825	0.00766	0.00841	0.01049	0.01031	0.00389	0.00182	0.00152	0.00112	0.00139	0.0012	0.00136	0.00181	0.000893484	0.0018	0.0033	0.00222
410.37	0.00697	0.00289	0.00277	0.00188	0.00231	0.00116	0.00189	0.00163	0.00175	0.00204	0.0009494	0.00109	0.00103	0.000667323	0.00166	0.00124	0.00105	0.00106	0.00102	0.000908737		410.37	0.01221	0.00937	0.0084	0.00802	0.00784	0.0092	0.01113	0.00966	0.00432	0.00196	0.00199	0.00147	0.00148	0.00126	0.00138	0.00191	0.00107	0.00207	0.00332	0.00247
411.38	0.00697	0.00459	0.00364	0.00312	0.00273	0.0021	0.00292	0.00265	0.003	0.00222	0.00192	0.00202	0.00165	0.00122	0.00405	0.00214	0.00279	0.00149	0.00211	0.00127		411.38	0.01293	0.00998	0.00969	0.009	0.00825	0.00927	0.01156	0.01122	0.00458	0.00218	0.00198	0.00161	0.00171	0.00164	0.0017	0.00234	0.00115	0.00222	0.00343	0.00249
412.39	0.00725	0.00358	0.00329	0.00224	0.00268	0.00193	0.00266	0.0019	0.00258	0.00134	0.0013	0.00108	0.00126	0.00113	0.0039	0.00127	0.00204	0.00173	0.00113	0.000858806		412.39	0.01303	0.00966	0.00985	0.00861	0.00834	0.00907	0.01223	0.01069	0.00446	0.0025	0.00213	0.00183	0.00189	0.00179	0.00181	0.00208	0.00144	0.00254	0.00381	0.00245
413.401	0.00701	0.00397	0.00362	0.00227	0.00206	0.00169	0.00209	0.00234	0.00182	0.00187	0.000931819	0.00149	0.0013	0.00123	0.00322	0.00151	0.00145	0.00137	0.00148	0.000928709		413.401	0.01393	0.01075	0.01035	0.00968	0.00917	0.01068	0.01238	0.01087	0.00514	0.00312	0.00288	0.00233	0.00229	0.002	0.00208	0.00243	0.00125	0.00228	0.00379	0.00248
414.41	0.00706	0.00399	0.00398	0.00236	0.00316	0.00264	0.00301	0.00328	0.0028	0.00264	0.00225	0.00207	0.0016	0.00143	0.00429	0.0025	0.00304	0.00239	0.00215	0.00135		414.41	0.01559	0.01307	0.01225	0.01131	0.01057	0.01148	0.01429	0.01275	0.00572	0.00385	0.00343	0.00262	0.00254	0.00231	0.00224	0.00239	0.00153	0.00273	0.00389	0.00254
415.42	0.0069	0.00416	0.00316	0.00301	0.0031	0.00201	0.00244	0.00213	0.00304	0.00192	0.00188	0.00176	0.00172	0.00136	0.00464	0.00216	0.0022	0.00174	0.00185	0.00121		415.42	0.01725	0.01393	0.01376	0.01238	0.01101	0.01273	0.01425	0.01352	0.00668	0.00483	0.00419	0.00324	0.00319	0.00275	0.00232	0.00325	0.00152	0.0017	0.00402	0.0029
416.43	0.00765	0.00363	0.00267	0.00248	0.00238	0.00174	0.00217	0.00138	0.00247	0.00128	0.00142	0.00145	0.00114	0.000791739	0.002	0.0019	0.00166	0.00139	0.00105	0.00117		416.43	0.01763	0.01425	0.01389	0.01273	0.01164	0.01317	0.01487	0.01216	0.00692	0.00495	0.00457	0.00359	0.00319	0.00268	0.00265	0.00296	0.00167	0.00289	0.0038	0.00224
417.439	0.00773	0.00296	0.00348	0.00259	0.00267	0.00172	0.00229	0.00276	0.00189	0.00163	0.00123	0.00139	0.00137	0.0014	0.00376	0.00266	0.00176	0.00178	0.00196	0.00109		417.439	0.01735	0.0139	0.01301	0.01259	0.01126	0.01236	0.01384	0.01328	0.00711	0.00563	0.00454	0.00375	0.00349	0.00299	0.00281	0.00311	0.00172	0.00207	0.00368	0.00219
418.448	0.00813	0.00434	0.00375	0.0028	0.00258	0.00223	0.00313	0.00263	0.003	0.00214	0.00149	0.00181	0.00144	0.00109	0.00361	0.00227	0.00279	0.00229	0.00139	0.00109		418.448	0.01484	0.01254	0.01165	0.01085	0.0102	0.01162	0.01323	0.01066	0.00617	0.00451	0.00401	0.00319	0.00315	0.00279	0.00257	0.00315	0.00165	0.00226	0.00366	0.00215
419.457	0.00883	0.00468	0.00401	0.00316	0.00365	0.0028	0.00301	0.00309	0.00269	0.00258	0.00192	0.00186	0.00165	0.00153	0.00449	0.00261	0.00311	0.00204	0.00168	0.00125		419.457	0.01327	0.01075	0.0105	0.00938	0.009	0.01082	0.01256	0.01096	0.00582	0.00269	0.00321	0.00281	0.00257	0.00233	0.0022	0.00183	0.00151	0.00113	0.0038	0.00189
420.466	0.00897	0.00438	0.00448	0.00322	0.0032	0.00267	0.00327	0.00228	0.00238	0.00212	0.00181	0.00171	0.00153	0.00101	0.0041	0.00212	0.00171	0.00173	0.0022	0.000998612		420.466	0.01187	0.00974	0.00904	0.00855	0.00797	0.00934	0.0122	0.01098	0.00479	0.0032	0.00252	0.00233	0.00227	0.00212	0.00233	0.00335	0.0016	0.00323	0.00447	0.00281
421.474	0.00864	0.00349	0.00324	0.00249	0.00248	0.00241	0.00217	0.00165	0.00187	0.00159	0.0013	0.00125	0.00107	0.000961397	0.0021	0.00167	0.00176	0.000999765	0.00133	0.000818862		421.474	0.01149	0.00888	0.00882	0.00828	0.00803	0.00906	0.01148	0.00975	0.00454	0.00296	0.00234	0.00187	0.0019	0.00169	0.0017	0.00205	0.00135	0.00205	0.00378	0.00231
422.482	0.00757	0.00381	0.00348	0.00248	0.00276	0.00214	0.00217	0.00219	0.00318	0.00175	0.00105	0.00197	0.00105	0.000723875	0.00322	0.00123	0.0009831	0.00165	0.00142	0.000838834		422.482	0.01151	0.00864	0.00881	0.00814	0.00766	0.00963	0.01069	0.01004	0.00372	0.00217	0.00193	0.00154	0.00154	0.00148	0.00134	0.00174	0.00116	0.00182	0.00376	0.00236
423.491	0.00696	0.00294	0.00261	0.00205	0.00183	0.00139	0.00193	0.00176	0.00175	0.0013	0.00109	0.000838223	0.00077935	0.000667323	0.0021	0.00142	0.00162	0.00145	0.00159	0.000958667		423.491	0.01139	0.00838	0.00838	0.00826	0.00726	0.00877	0.01077	0.00972	0.00426	0.00169	0.00145	0.00124	0.00141	0.00119	0.00145	0.00217	0.00115	0.00187	0.00364	0.00249
424.499	0.00638	0.00289	0.00219	0.00182	0.00218	0.00103	0.00187	0.000982072	0.00187	0.0014	0.000773586	0.00111	0.000806224	0.000633391	0.00244	0.00070787	0.00157	0.00147	0.00118	0.000319556		424.499	0.0109	0.00794	0.00866	0.00737	0.00718	0.00908	0.01004	0.00883	0.00405	0.00123	0.00139	0.00114	0.00129	0.00126	0.00135	0.0018	0.00121	0.00197	0.00411	0.0026
425.506	0.00583	0.00305	0.00259	0.00172	0.00167	0.00146	0.0016	0.00182	0.00242	0.00159	0.000966982	0.00142	0.000967469	0.000938776	0.00264	0.00156	0.00157	0.00151	0.00141	0.000768931		425.506	0.01103	0.00839	0.00838	0.00783	0.00723	0.00907	0.01026	0.00998	0.00368	0.00169	0.00135	0.00101	0.00123	0.00103	0.00104	0.00179	0.00080839	0.00218	0.00362	0.00214
426.514	0.00625	0.00303	0.00195	0.00145	0.00165	0.00126	0.00167	0.00161	0.00175	0.00122	0.0013	0.000769797	0.000658416	0.000678633	0.00249	0.00034607	0.000561771	0.000980162	0.00113	0.000639112		426.514	0.01119	0.00829	0.00781	0.0074	0.00717	0.00855	0.01075	0.00904	0.00372	0.00206	0.00144	0.00101	0.000958787	0.000934539	0.000857156	0.00145	0.000872211	0.00185	0.00382	0.00243
427.521	0.00584	0.00323	0.00222	0.00187	0.00208	0.00183	0.00191	0.00188	0.00229	0.00155	0.00141	0.00142	0.000739039	0.000576838	0.00317	0.00142	0.0019	0.00157	0.00131	0.000968654		427.521	0.0112	0.00896	0.00818	0.00781	0.00745	0.00857	0.01039	0.0096	0.0035	0.00199	0.0013	0.000898974	0.000881048	0.000759561	0.000877564	0.00162	0.000803072	0.00134	0.00358	0.00197
428.528	0.00571	0.00275	0.00201	0.00131	0.0017	0.00106	0.00136	0.00117	0.00171	0.000816088	0.000509863	0.000957969	0.000443423	0.000576838	0.00132	0.00069214	0.00124	0.000999765	0.000906132	0.000439389		428.528	0.01129	0.00842	0.00829	0.00769	0.00704	0.00838	0.01036	0.00863	0.00356	0.0018	0.00124	0.000981072	0.000855134	0.000986236	0.000877564	0.0019	0.000861574	0.00153	0.0037	0.00212
429.535	0.00603	0.00319	0.0025	0.00192	0.0019	0.00174	0.00225	0.00115	0.00229	0.00159	0.00139	0.00154	0.00105	0.000565528	0.00234	0.00121	0.0015	0.00174	0.00139	0.000828848		429.535	0.01128	0.00806	0.00808	0.00797	0.00705	0.00838	0.01061	0.00901	0.00344	0.00196	0.0012	0.00066089	0.00080701	0.000767515	0.000663275	0.000919233	0.000643521	0.00145	0.00298	0.00152
430.542	0.00548	0.0033	0.00214	0.00187	0.00209	0.00133	0.00175	0.00201	0.00169	0.00134	0.00127	0.00118	0.000927158	0.000723875	0.00307	0.000975288	0.00143	0.00131	0.00107	0.000898751		430.542	0.01152	0.00919	0.00758	0.00749	0.00743	0.00904	0.01092	0.00901	0.00373	0.0018	0.00115	0.000833296	0.000766289	0.000727747	0.000693888	0.00118	0.000664795	0.00124	0.00343	0.00176
431.549	0.00591	0.00289	0.00242	0.00187	0.00166	0.00154	0.00166	0.00165	0.00222	0.00138	0.000808748	0.00142	0.000873409	0.00101	0.00332	0.000582027	0.00166	0.00122	0.00129	0.000728987		431.549	0.01147	0.00809	0.00852	0.00745	0.0071	0.00836	0.01031	0.00937	0.00337	0.00152	0.00116	0.000570582	0.000773693	0.000636282	0.000704092	0.00108	0.000760525	0.00138	0.00314	0.00174
432.555	0.00538	0.00303	0.00246	0.00168	0.00175	0.00154	0.00195	0.00155	0.00173	0.00126	0.00153	0.000786903	0.000954032	0.000836981	0.00264	0.000849444	0.000772436	0.000588097	0.00107	0.000858806		432.555	0.01101	0.00844	0.00788	0.00759	0.00697	0.00841	0.01061	0.00978	0.00329	0.00103	0.000979389	0.000632155	0.00080701	0.000747631	0.000846952	0.00141	0.000558427	0.00155	0.00345	0.00211
433.561	0.00603	0.00326	0.00242	0.00182	0.00218	0.00137	0.00187	0.00219	0.00227	0.00111	0.000632933	0.00128	0.000819661	0.000746497	0.00283	0.000865174	0.00129	0.00116	0.00131	0.00097864		433.561	0.01104	0.00823	0.00863	0.0081	0.00683	0.00842	0.00991	0.00869	0.0038	0.00231	0.00122	0.000734778	0.000758885	0.000851027	0.000994913	0.0013	0.000824345	0.00184	0.00329	0.0022
434.567	0.00571	0.00305	0.00211	0.00155	0.0015	0.00133	0.00177	0.00148	0.00173	0.00177	0.000879075	0.00085533	0.000927158	0.000452422	0.00151	0.00105	0.0011	0.00133	0.00107	0.000659084		434.567	0.01108	0.00823	0.00811	0.00737	0.00692	0.0084	0.01055	0.00937	0.00337	0.000791252	0.00104	0.000664995	0.000803308	0.00069991	0.000647969	0.00155	0.000595656	0.00136	0.00345	0.0021
435.573	0.00558	0.00271	0.00251	0.00147	0.0018	0.00123	0.00142	0.00123	0.00162	0.000932673	0.0009494	0.000838223	0.000604668	0.000158348	0.002	0.000393261	0.000140443	0.00066651	0.000924625	0.000469348		435.573	0.01113	0.00836	0.00832	0.00741	0.0079	0.00828	0.01026	0.00942	0.00327	0.00168	0.00113	0.000784037	0.000614512	0.000656165	0.000775522	0.000969602	0.000558427	0.00157	0.00309	0.00191
436.579	0.00596	0.00232	0.00161	0.00146	0.00201	0.00108	0.00158	0.00119	0.00147	0.0012	0.000668096	0.000923756	0.000752476	0.000260143	0.002	0.000566296	0.000678807	0.000901749	0.000832162	0.000439389		436.579	0.01111	0.00774	0.00802	0.00733	0.00745	0.00848	0.00976	0.00854	0.00366	0.0016	0.00121	0.000685519	0.000803308	0.000767515	0.000795931	0.0014	0.000664795	0.00182	0.00335	0.00222
437.584	0.00596	0.00369	0.00274	0.00213	0.00245	0.00208	0.00217	0.00205	0.00295	0.00266	0.00144	0.00149	0.00138	0.00105	0.00366	0.00145	0.00154	0.0018	0.00166	0.000918723		437.584	0.01147	0.00853	0.00871	0.00783	0.00739	0.00891	0.01045	0.01031	0.00314	0.000696302	0.000886891	0.000492589	0.000773693	0.000680026	0.000724501	0.00128	0.000600974	0.00153	0.00299	0.0021
438.589	0.00574	0.00299	0.00219	0.00182	0.00154	0.00123	0.00207	0.00159	0.00215	0.00171	0.00121	0.000940862	0.000241867	0.000565528	0.0022	0.00118	0.000631993	0.000588097	0.000943117	0.00066907		438.589	0.01133	0.00865	0.00762	0.00768	0.00752	0.0087	0.01026	0.00928	0.00353	0.00141	0.00104	0.000693729	0.000710761	0.000616398	0.000688786	0.00111	0.000526517	0.00134	0.00313	0.00193
439.594	0.00598	0.00264	0.00232	0.00122	0.0019	0.000883928	0.00136	0.00148	0.0014	0.00111	0.000756004	0.00103	0.000792787	0.000395869	0.00122	0.000471913	0.00126	0.000803733	0.000721207	0.000429403		439.594	0.01106	0.0081	0.00816	0.00733	0.00724	0.00803	0.01001	0.00916	0.0033	0.00136	0.00102	0.000525428	0.000703357	0.000751608	0.000775522	0.00116	0.000739252	0.00182	0.0032	0.0022
440.599	0.00595	0.00324	0.00277	0.0018	0.0018	0.00174	0.00258	0.00192	0.00307	0.00204	0.00156	0.0014	0.00136	0.00116	0.00386	0.00135	0.00101	0.00145	0.00163	0.000738973		440.599	0.01162	0.00934	0.00807	0.00786	0.00783	0.00885	0.01078	0.0104	0.00326	0.00187	0.00106	0.000706044	0.000707059	0.000596514	0.00077042	0.0015	0.000670113	0.00145	0.0034	0.00209
441.604	0.00587	0.00285	0.00226	0.0019	0.00173	0.00164	0.00207	0.0015	0.00175	0.0014	0.000720841	0.000786903	0.000994343	0.000599459	0.00205	0.00069214	0.0011	0.000901749	0.000702715	0.000629125		441.604	0.01119	0.00812	0.00819	0.00787	0.00764	0.00785	0.01092	0.00839	0.00351	0.00109	0.00109	0.00063626	0.000655233	0.000652189	0.000913279	0.00117	0.000547791	0.00101	0.00308	0.00184
442.608	0.00607	0.00337	0.00274	0.00188	0.00183	0.00137	0.00173	0.00153	0.00167	0.00138	0.00123	0.00154	0.0011	0.000927465	0.00381	0.000943827	0.00169	0.00145	0.0015	0.000569209		442.608	0.01156	0.00841	0.00851	0.00769	0.00749	0.00868	0.01125	0.00907	0.00275	0.00138	0.00103	0.000570582	0.000718165	0.000596514	0.000658173	0.00156	0.000585019	0.00143	0.00319	0.0018
443.613	0.00571	0.00253	0.00224	0.00159	0.00196	0.00137	0.00171	0.00159	0.00189	0.00142	0.00105	0.00123	0.00102	0.000701254	0.00351	0.00070787	0.00129	0.000823335	0.000610252	0.000439389		443.613	0.01143	0.00865	0.00792	0.00753	0.00739	0.00822	0.01078	0.00992	0.00354	0.00149	0.00104	0.000578792	0.000803308	0.000676049	0.000744909	0.00137	0.000643521	0.00163	0.00333	0.0022
444.617	0.00601	0.00317	0.00295	0.00212	0.00203	0.00151	0.00238	0.00242	0.00238	0.00159	0.00128	0.00173	0.000980906	0.000803049	0.00303	0.00124	0.00154	0.00127	0.00133	0.000768931		444.617	0.01192	0.00887	0.00868	0.0079	0.00756	0.00899	0.01128	0.0099	0.00373	0.00116	0.00109	0.000578792	0.0007885	0.000624351	0.000668378	0.00115	0.000574383	0.00168	0.00301	0.00201
445.62	0.00601	0.00342	0.00256	0.00182	0.00232	0.00188	0.00195	0.00165	0.00224	0.00179	0.00104	0.0014	0.00107	0.000995329	0.00332	0.000943827	0.00162	0.00141	0.00161	0.000948681		445.62	0.01142	0.0083	0.00803	0.00738	0.00765	0.00879	0.01092	0.0114	0.00289	0.0019	0.001	0.000759407	0.000732972	0.000648212	0.000734705	0.00174	0.000659476	0.00176	0.00349	0.00216
446.624	0.00611	0.00273	0.00211	0.00152	0.00139	0.000949404	0.0014	0.00188	0.00164	0.0013	0.000720841	0.00080401	0.000591231	0.000656012	0.00166	0.000660679	0.000936286	0.000686113	0.000943117	0.000399445		446.624	0.0115	0.00806	0.00723	0.0073	0.00697	0.00844	0.01001	0.00904	0.00352	0.00184	0.00117	0.000767617	0.000636723	0.000616398	0.000510212	0.00127	0.000404195	0.00101	0.00302	0.0019
447.628	0.00585	0.00342	0.00222	0.0018	0.00205	0.00154	0.00217	0.0015	0.00215	0.00154	0.00102	0.00139	0.000859972	0.000644701	0.00337	0.00069214	0.00119	0.00155	0.000776685	0.000579195		447.628	0.01167	0.00846	0.00767	0.00785	0.00748	0.00821	0.01096	0.00963	0.00334	0.00154	0.00102	0.000640365	0.000758885	0.000640258	0.000663275	0.00111	0.000632884	0.00163	0.00301	0.00214
448.631	0.00615	0.00294	0.00213	0.0017	0.00208	0.00131	0.00193	0.00144	0.00169	0.00142	0.00128	0.000975076	0.000954032	0.000452422	0.00215	0.000739331	0.000959693	0.00124	0.000998594	0.000509292		448.631	0.01153	0.00873	0.00874	0.00752	0.00701	0.00865	0.01112	0.00839	0.00377	0.00163	0.00102	0.000656785	0.000758885	0.000668096	0.000714297	0.0013	0.000632884	0.00185	0.003	0.00167
449.634	0.00645	0.00262	0.00185	0.00151	0.00154	0.00129	0.00144	0.00192	0.00224	0.00117	0.000386793	0.00085533	0.000833098	0.000305385	0.00137	0.000456183	0.000702214	0.000842939	0.000406835	0.000609153		449.634	0.01143	0.00809	0.0077	0.00727	0.00758	0.00834	0.01127	0.00925	0.00297	0.00152	0.00106	0.000599316	0.000744078	0.000624351	0.000658173	0.00131	0.000563746	0.00172	0.00343	0.00198
450.637	0.00624	0.00337	0.00274	0.00209	0.00216	0.00213	0.00229	0.00221	0.00193	0.00163	0.00183	0.00106	0.0014	0.00114	0.00356	0.000912366	0.0019	0.0012	0.00155	0.000719001		450.637	0.01135	0.00859	0.00832	0.00805	0.0073	0.00845	0.01104	0.0101	0.00361	0.00193	0.0011	0.000742988	0.000781097	0.000691956	0.000846952	0.00159	0.000829664	0.00226	0.00331	0.00241
451.64	0.00618	0.00285	0.00232	0.00148	0.0018	0.00124	0.00175	0.00148	0.00209	0.00122	0.000896656	0.00133	0.000752476	0.00041849	0.00205	0.0003618	0.000678807	0.000960558	0.00105	0.000439389		451.64	0.0111	0.00835	0.00814	0.00751	0.007	0.00844	0.01067	0.00907	0.00351	0.00193	0.00112	0.000734778	0.000607108	0.000572653	0.000617356	0.00106	0.00045206	0.00107	0.00311	0.0018
452.642	0.00591	0.00273	0.00237	0.00182	0.00214	0.00133	0.00221	0.00224	0.00218	0.00161	0.00109	0.00115	0.00128	0.000995329	0.00366	0.000817983	0.00129	0.00124	0.00104	0.000519278		452.642	0.01165	0.00879	0.00821	0.00736	0.00734	0.00878	0.01086	0.00907	0.00363	0.000854552	0.00114	0.000673204	0.000736674	0.000684003	0.000734705	0.00156	0.000813709	0.0014	0.00304	0.0017
453.645	0.00607	0.00253	0.00192	0.0017	0.00199	0.00137	0.0016	0.00165	0.00164	0.00103	0.000421956	0.000410558	0.000174682	0.00040718	0.00249	0.000519105	0.000842657	0.000411668	0.000721207	0.000399445		453.645	0.01132	0.00786	0.0083	0.00762	0.007	0.00851	0.01037	0.00934	0.00345	0.0018	0.00111	0.000632155	0.000714463	0.000660142	0.000877564	0.00151	0.000627566	0.00166	0.0031	0.00173
454.647	0.00592	0.00266	0.00222	0.00183	0.00167	0.00149	0.00146	0.00178	0.00164	0.0012	0.00109	0.00075269	0.000510608	0.000452422	0.0019	0.000597757	0.00143	0.00106	0.00051779	0.000399445		454.647	0.01117	0.00855	0.00859	0.0077	0.00728	0.0087	0.0104	0.01022	0.00364	0.0025	0.00141	0.000866135	0.000625618	0.000691956	0.000596948	0.00106	0.000505244	0.00117	0.00291	0.00214
455.649	0.00636	0.00307	0.003	0.0017	0.00182	0.00154	0.00177	0.00194	0.00224	0.00126	0.000879075	0.000906649	0.00077935	0.000746497	0.00288	0.000613488	0.00122	0.000823335	0.00139	0.000479334		455.649	0.01113	0.00826	0.00841	0.00816	0.00734	0.0088	0.01102	0.00942	0.00322	0.0015	0.00103	0.000718358	0.000751482	0.000461304	0.000448986	0.00118	0.000632884	0.00132	0.00294	0.00172
456.65	0.00618	0.00386	0.00272	0.00232	0.00229	0.00172	0.0027	0.0024	0.00238	0.00171	0.00169	0.00174	0.00128	0.00109	0.00371	0.00138	0.00192	0.00161	0.00166	0.00084882		456.65	0.01116	0.00953	0.00892	0.00822	0.00783	0.00893	0.01154	0.01098	0.00327	0.0012	0.00116	0.000767617	0.000795904	0.000632305	0.00067348	0.00154	0.000797754	0.00178	0.00308	0.00239
[truncated: 233 more rows]

## Sheet: 2b
(BA)2PbI4, Normalized																			(BA0.73PA0.27)2PbI4, Normalized
[truncated: 1,345 more rows]

## Sheet: 2c
(BA)2PbI4, Normalized									(BA0.73PA0.27)2PbI4, Normalized
[truncated: 187 more rows]

## Sheet: 2d
(BA)2PbI4, Normalized																	(BA)2PbI4, Normalized
[truncated: 1,195 more rows]

[truncated: 9 more sheets: 3e, 3f, 3g, 4c, 4d, 4g, 4h, 5b, 5c]
